# Supplementary material for: Active Magnetic-Field Stabilization with Atomic Magnetometer
Source: Sensors (Basel). 2020 Jul 30;20(15):4241. doi: 10.3390/s20154241 (PMC7435849; doi:10.3390/s20154241)
Supplement: Supplementary file 1 [file sensors-20-04241-s001.zip]

Archive with 51 entries (43 files):
- sensors-856128-Supplementary/
- sensors-856128-Supplementary/Figure_S1.eps
- sensors-856128-Supplementary/Figure_S2.eps
- sensors-856128-Supplementary/Figure_S3.eps
- sensors-856128-Supplementary/Figure_S4.eps
- sensors-856128-Supplementary/Figure_S5.eps
- sensors-856128-Supplementary/Figure_S6.eps
- sensors-856128-Supplementary/Figure_S7.eps
- sensors-856128-Supplementary/Figure_S8.eps
- sensors-856128-Supplementary/revtex4-2-tds/
- sensors-856128-Supplementary/revtex4-2-tds/bibtex/
- sensors-856128-Supplementary/revtex4-2-tds/bibtex/bst/
- sensors-856128-Supplementary/revtex4-2-tds/bibtex/bst/revtex/
- sensors-856128-Supplementary/revtex4-2-tds/bibtex/bst/revtex/aapmrev4-2.bst
- sensors-856128-Supplementary/revtex4-2-tds/bibtex/bst/revtex/aipauth4-1.bst
- sensors-856128-Supplementary/revtex4-2-tds/bibtex/bst/revtex/aipauth4-2.bst
- sensors-856128-Supplementary/revtex4-2-tds/bibtex/bst/revtex/aipnum4-1.bst
- sensors-856128-Supplementary/revtex4-2-tds/bibtex/bst/revtex/aipnum4-2.bst
- sensors-856128-Supplementary/revtex4-2-tds/bibtex/bst/revtex/apsrev4-1.bst
- sensors-856128-Supplementary/revtex4-2-tds/bibtex/bst/revtex/apsrev4-2.bst
- sensors-856128-Supplementary/revtex4-2-tds/bibtex/bst/revtex/apsrmp4-1.bst
- sensors-856128-Supplementary/revtex4-2-tds/bibtex/bst/revtex/apsrmp4-2.bst
- sensors-856128-Supplementary/revtex4-2-tds/tex/
- sensors-856128-Supplementary/revtex4-2-tds/tex/latex/
- sensors-856128-Supplementary/revtex4-2-tds/tex/latex/revtex/
- sensors-856128-Supplementary/revtex4-2-tds/tex/latex/revtex/aapm4-2.rtx
- sensors-856128-Supplementary/revtex4-2-tds/tex/latex/revtex/aip4-1.rtx
- sensors-856128-Supplementary/revtex4-2-tds/tex/latex/revtex/aip4-2.rtx
- sensors-856128-Supplementary/revtex4-2-tds/tex/latex/revtex/aps10pt4-1.rtx
- sensors-856128-Supplementary/revtex4-2-tds/tex/latex/revtex/aps10pt4-2.rtx
- sensors-856128-Supplementary/revtex4-2-tds/tex/latex/revtex/aps11pt4-1.rtx
- sensors-856128-Supplementary/revtex4-2-tds/tex/latex/revtex/aps11pt4-2.rtx
- sensors-856128-Supplementary/revtex4-2-tds/tex/latex/revtex/aps12pt4-1.rtx
- sensors-856128-Supplementary/revtex4-2-tds/tex/latex/revtex/aps12pt4-2.rtx
- sensors-856128-Supplementary/revtex4-2-tds/tex/latex/revtex/aps4-1.rtx
- sensors-856128-Supplementary/revtex4-2-tds/tex/latex/revtex/aps4-2.rtx
- sensors-856128-Supplementary/revtex4-2-tds/tex/latex/revtex/apsrmp4-1.rtx
- sensors-856128-Supplementary/revtex4-2-tds/tex/latex/revtex/apsrmp4-2.rtx
- sensors-856128-Supplementary/revtex4-2-tds/tex/latex/revtex/ltxdocext.sty
- sensors-856128-Supplementary/revtex4-2-tds/tex/latex/revtex/ltxfront.sty
- sensors-856128-Supplementary/revtex4-2-tds/tex/latex/revtex/ltxgrid.sty
- sensors-856128-Supplementary/revtex4-2-tds/tex/latex/revtex/ltxutil.sty
- sensors-856128-Supplementary/revtex4-2-tds/tex/latex/revtex/reftest4-2.tex
- sensors-856128-Supplementary/revtex4-2-tds/tex/latex/revtex/revsymb4-1.sty
- sensors-856128-Supplementary/revtex4-2-tds/tex/latex/revtex/revsymb4-2.sty
- sensors-856128-Supplementary/revtex4-2-tds/tex/latex/revtex/revtex4-1.cls
- sensors-856128-Supplementary/revtex4-2-tds/tex/latex/revtex/revtex4-2.cls
- sensors-856128-Supplementary/revtex4-2-tds/tex/latex/revtex/sor4-2.rtx
- sensors-856128-Supplementary/SupplementaryMaterial.bib
- sensors-856128-Supplementary/SupplementaryMaterial.pdf
- sensors-856128-Supplementary/SupplementaryMaterial.tex
