# Supplementary material for: Active Magnetic-Field Stabilization with Atomic Magnetometer
Source: Sensors (Basel). 2020 Jul 30;20(15):4241. doi: 10.3390/s20154241 (PMC7435849; doi:10.3390/s20154241)
Supplement: Supplementary file 1 [file sensors-20-04241-s001.zip › sensors-856128-Supplementary/revtex4-2-tds/tex/latex/revtex/aapm4-2.rtx]

%%
%% This is file `aapm4-2.rtx',
%% generated with the docstrip utility.
%%
%% The original source files were:
%%
%% aip4-2.dtx  (with options: `aapm')
%% 
%% This is a generated file;
%% altering it directly is inadvisable;
%% instead, modify the original source file.
%% See the URL in the file README-AIP.
%% 
%% Copyright (c) 2019 American Institute of Physics.
%% mailto:tex@aip.org
%% 
%% Maintained by Arthur Ogawa (mailto:arthur_ogawa at sbcglobal.net)
%% under contract to American Institute of Physics
%% 
%% Version (4.2c)
%% Modified by Aptara
%% under contract to American Institute of Physics
%% 
%% License
%%    You may distribute this file under the conditions of the
%%    LaTeX Project Public License 1.3c or later
%%    (http://www.latex-project.org/lppl.txt).
%% 
%%    This file is distributed WITHOUT ANY WARRANTY;
%%    without even the implied warranty of MERCHANTABILITY
%%    or FITNESS FOR A PARTICULAR PURPOSE.
%% 
%% \CharacterTable
%%  {Upper-case    \A\B\C\D\E\F\G\H\I\J\K\L\M\N\O\P\Q\R\S\T\U\V\W\X\Y\Z
%%   Lower-case    \a\b\c\d\e\f\g\h\i\j\k\l\m\n\o\p\q\r\s\t\u\v\w\x\y\z
%%   Digits        \0\1\2\3\4\5\6\7\8\9
%%   Exclamation   \!     Double quote  \"     Hash (number) \#
%%   Dollar        \$     Percent       \%     Ampersand     \&
%%   Acute accent  \'     Left paren    \(     Right paren   \)
%%   Asterisk      \*     Plus          \+     Comma         \,
%%   Minus         \-     Point         \.     Solidus       \/
%%   Colon         \:     Semicolon     \;     Less than     \<
%%   Equals        \=     Greater than  \>     Question mark \?
%%   Commercial at \@     Left bracket  \[     Backslash     \\
%%   Right bracket \]     Circumflex    \^     Underscore    \_
%%   Grave accent  \`     Left brace    \{     Vertical bar  \|
%%   Right brace   \}     Tilde         \~}
%%
\NeedsTeXFormat{LaTeX2e}[1996/12/01]%
\ProvidesFile{aapm4-2.rtx}%
\ifx\undefined\substyle@ext
 \def\@tempa{%
  \endinput
  \GenericWarning{I must be read in by REVTeX! (Bailing out)}%
 }%
 \expandafter\else
  \def\@tempa{}%
 \expandafter\fi\@tempa
 \class@info{RevTeX society AAPM selected}%
\DeclareOption{mph}{\change@journal{mph}}%
%%
\@booleantrue\longbibliography@sw
\@booleanfalse\authoryear@sw
\def\@bibstyle{aapmrev\substyle@post}%
\appdef\@bibdataout@rev{\@bibdataout@aapm}%
\def\@bibdataout@aapm{%
 \immediate\write\@bibdataout{%
  @CONTROL{%
   aapm41Control%
   \longbibliography@sw{%
    ,pages="1",title="0"%
   }{%
    ,pages="0",title=""%
   }%
  }%
 }%
 \if@filesw
  \immediate\write\@auxout{\string\citation{aapm41Control}}%
 \fi
}%
\appdef\setup@hook{%
 \lengthcheck@sw{%
    \RequirePackage{times}%
\frenchspacing%
   }{}%
}
\@booleantrue\preprintsty@sw
\@booleantrue\showPACS@sw
\@booleantrue\showKEYS@sw
\appdef\setup@hook{%
 \preprintsty@sw{}{%
  \let\refname\@empty
 }%
}%
\appdef\setup@hook{%
 \preprintsty@sw{%
  \ps@preprint
 }{%
  \ps@article
 }%
}%
\def\ps@preprint{%
  \def\@oddhead{\@runningtitle\hfil}%
  \def\@evenhead{\@runningtitle\hfil}%
  \def\@oddfoot{\hfil\thepage\quad\checkindate\hfil}%
  \def\@evenfoot{\hfil\thepage\quad\checkindate\hfil}%
  \let\@mkboth\@gobbletwo
  \let\sectionmark\@gobble
  \let\subsectionmark\@gobble
}%
\def\ps@article{%
  \def\@evenhead{\let\\\heading@cr\thepage\quad\checkindate\hfil\@runningtitle}%
  \def\@oddhead{\let\\\heading@cr\@runningtitle\hfil\checkindate\quad\thepage}%
  \def\@oddfoot{}%
  \def\@evenfoot{}%
  \let\@mkboth\@gobbletwo
  \let\sectionmark\@gobble
  \let\subsectionmark\@gobble
}%
\def\@runningtitle{\@shorttitle}%
\renewenvironment{titlepage}{%
  \let\wastwocol@sw\twocolumn@sw
  \onecolumngrid
  \newpage
  \thispagestyle{titlepage}%
  \c@page\z@% article sets this to one not zero???
}{%
  \wastwocol@sw{\twocolumngrid}{\newpage}%
}%
\let\@fnsymbol@latex\@fnsymbol
\let\@fnsymbol\@alph
\def\adjust@abstractwidth{%
 \parindent1em\relax
 \advance\leftskip.5in\relax
 \@totalleftmargin\leftskip
 \preprintsty@sw{}{\rightskip.14\hsize\relax}
 \@afterheading\@afterindentfalse
}%
\def\frontmatter@abstractheading{}%
\def\frontmatter@abstractfont{%
 \adjust@abstractwidth
}%
\def\frontmatter@postabstractspace{1\baselineskip}
\def\frontmatter@finalspace{\addvspace{28\p@}}
\appdef\setup@hook{%
 \preprintsty@sw{%
  \@booleantrue\titlepage@sw
  \let\section\section@preprintsty
  \let\subsection\subsection@preprintsty
  \let\subsubsection\subsubsection@preprintsty
 }{}%
}%
\def\frontmatter@@indent{%
 \skip@\@flushglue
 \preprintsty@sw{\@flushglue\z@ plus.3\hsize\relax}%
{\@flushglue.14\hsize\relax}
 \raggedright
 \advance\leftskip.5in\relax
 \@totalleftmargin\leftskip
 \@flushglue\skip@
}%
\def\frontmatter@authorformat{%
 \frontmatter@@indent
 \sffamily
}%
\renewcommand*\email[1][Electronic mail: ]{\begingroup\sanitize@url\@email{#1}}%
\def\frontmatter@above@affilgroup{\par\addvspace{6\p@}%
}%
\def\frontmatter@above@affiliation@script{%
 \frontmatter@@indent
}%
\def\frontmatter@above@affiliation{%
}%
\def\frontmatter@affiliationfont{%
 \frontmatter@@indent
 \preprintsty@sw{}{\small}%
 \it
}%
\def\frontmatter@collaboration@above{%
}%
\def\frontmatter@setup{%
 \normalfont
}%
\def\frontmatter@title@above{\addvspace{6\p@}}%
\def\frontmatter@title@format{%
 \preprintsty@sw{}{\Large}%
 \sffamily
 \bfseries
 \raggedright
 \parskip\z@skip
}%
\def\frontmatter@title@below{\addvspace{7.5\p@}}%
\def\@author@parskip{3\p@}%
\@booleanfalse\altaffilletter@sw
\def\frontmatter@makefnmark{%
 \@textsuperscript{%
  \normalfont\@thefnmark%(
  )%
 }%
}%
\def\frontmatter@authorbelow{%
\addvspace{3\p@}%
}%
\let\affil@cutoff\tw@
\def\frontmatter@RRAP@format{%
  \addvspace{2\p@}%
  \raggedright
  \advance\leftskip.5in\relax
  \@totalleftmargin\leftskip
  \preprintsty@sw{}{\advance\rightskip.14\hsize\relax}
  \everypar{%
   \hbox\bgroup(\@gobble@leavemode@uppercase%)
  }%
  \def\par{%
   \@ifvmode{}{%(
    \unskip)\egroup\@@par
   }%
  }%
}%
\def\punct@RRAP{;\egroup\ \hbox\bgroup}%
\def\@gobble@leavemode@uppercase#1#2{\expandafter\MakeTextUppercase}%
\def\frontmatter@PACS@format{%
   \addvspace{11\p@}%
   \adjust@abstractwidth
   \parskip\z@skip
   \samepage
}%
\def\frontmatter@keys@format{%
   \adjust@abstractwidth
   \samepage
}%
\def\ps@titlepage{%
  \def\@oddhead{%
   \@runningtitle
   \hfill
   \produce@preprints\@preprint
  }%
  \let\@evenhead\@oddhead
  \def\@oddfoot{%
   \hb@xt@\z@{\byrevtex\hss}%
   \hfil
   \preprintsty@sw{\thepage}{}%
   \quad\checkindate
   \hfil
  }%
  \let\@evenfoot\@oddfoot
}%
\def\byrevtex{\byrevtex@sw{Typeset by REV\TeX and AAPM}{}}%
\def\produce@preprints#1{%
 \preprint@sw{%
  \vtop to \z@{%
   \def\baselinestretch{1}%
   \small
   \let\preprint\preprint@count
   \count@\z@#1\@ifnum{\count@>\tw@}{%
    \hbox{%
     \let\preprint\preprint@hlist
     #1\setbox\z@\lastbox
    }%
   }{%
    \let\preprint\preprint@cr
    \halign{\hfil##\cr#1\crcr}%
    \par
    \vss
   }%
  }%
 }{}%
}%
\def\preprint@cr#1{#1\cr}%
\def\preprint@count#1{\advance\count@\@ne}%
\def\preprint@hlist#1{#1\hbox{, }}%
\newenvironment{Lead@inParagraph}{%
 \par
 \bfseries
 \@afterheading\@afterindentfalse
}{%
 \par
 \hb@xt@\hsize{\hfil\leaders\hrule\hfil\leaders\hrule\hfil\hfil}%
}%
\appdef\frontmatter@init{%
 \let@environment{quotation@ltx}{quotation}%
 \let@environment{quotation}{Lead@inParagraph}%
}%
\appdef\@startsection@hook{%
 \let@environment{quotation}{quotation@ltx}%
}%
\def\secnums@rtx{%
 \@ifxundefined\thepart{%
  \def\thepart          {\Roman{part}}%
 }{}%
 \@ifxundefined\thesection{%
  \def\thesection       {\Roman{section}}%
  \def\p@section        {}%
 }{}%
 \@ifxundefined\thesubsection{%
  \def\thesubsection    {\thesection.\Alph{subsection}}%
  \def\p@subsection     {}%
 }{}%
 \@ifxundefined\thesubsubsection{%
  \def\thesubsubsection {\thesubsection.\arabic{subsubsection}}%
  \def\p@subsubsection  {}%
 }{}%
 \@ifxundefined\theparagraph{%
  \def\theparagraph     {\thesubsubsection.\alph{paragraph}}%
  \def\p@paragraph      {}%
 }{}%
 \@ifxundefined\thesubparagraph{%
  \def\thesubparagraph  {\theparagraph.\arabic{subparagraph}}%
  \def\p@subparagraph   {}%
 }{}%
}%
\def\@seccntformat#1{\csname the#1\endcsname.\hskip0.5em\relax}%
\def\@hang@from#1#2#3{#1#2#3}%
\def\section{%
  \@startsection
    {section}%
    {1}%
    {\z@}%
    {1.5\baselineskip \@plus1ex \@minus .2ex}%
    {.5\baselineskip}%
    {%
     \normalfont
     \sffamily
     \bfseries
     \raggedright
    }%
}%
\def\@hangfrom@section#1#2#3{\@hangfrom{#1#2}\MakeTextUppercase{#3}}%
\def\@hangfroms@section#1#2{#1\MakeTextUppercase{#2}}%
\def\subsection{%
  \@startsection
    {subsection}%
    {2}%
    {\z@}%
    {1.5\baselineskip \@plus1ex \@minus .2ex}%
    {.5\baselineskip}%
    {%
     \normalfont
     \fontsize{9.5}{12}
     \sffamily
     \bfseries
     \raggedright
 }%
}%
\def\subsubsection{%
  \@startsection
    {subsubsection}%
    {3}%
    {\z@}%
    {1.5\baselineskip \@plus1ex \@minus .2ex}%
    {.5\baselineskip}%
    {%
     \normalfont
     \fontsize{9.5}{12}
     \sffamily
     \bfseries
     \itshape
     \raggedright
    }%
}%
\def\paragraph{%
  \@startsection
    {paragraph}%
    {4}%
    {\parindent}%
    {\z@}%
    {-1em}%
    {\normalfont\normalsize\itshape}%
}%
\def\subparagraph{%
  \@startsection
    {subparagraph}%
    {5}%
    {\parindent}%
    {3.25ex \@plus1ex \@minus .2ex}%
    {-1em}%
    {\normalfont\normalsize\bfseries}%
}%
\def\section@preprintsty{%
  \@startsection
    {section}%
    {1}%
    {\z@}%
    {0.8cm \@plus1ex \@minus .2ex}%
    {0.5cm}%
    {%
     \normalfont
     \bfseries
     \raggedright
    }%
}%
\def\subsection@preprintsty{%
  \@startsection
    {subsection}%
    {2}%
    {\z@}%
    {.8cm \@plus1ex \@minus .2ex}%
    {.5cm}%
    {%
     \normalfont
     \bfseries
     \raggedright
    }%
}%
\def\subsubsection@preprintsty{%
  \@startsection
    {subsubsection}%
    {3}%
    {\z@}%
    {.8cm \@plus1ex \@minus .2ex}%
    {.5cm}%
    {%
     \normalfont
     \itshape\bfseries
     \raggedright
    }%
}%
\let\frontmatter@footnote@produce\frontmatter@footnote@produce@endnote
\def\@pnumwidth{1.55em}
\def\@tocrmarg {2.55em}
\def\@dotsep{2}
\def\ltxu@dotsep{4.5pt}
\setcounter{tocdepth}{3}
\def\tableofcontents{%
 \addtocontents{toc}{\string\tocdepth@munge}%
 \print@toc{toc}%
 \addtocontents{toc}{\string\tocdepth@restore}%
}%
\def\tocdepth@munge{%
  \let\l@section@saved\l@section
  \let\l@section\@gobble@tw@
}%
\def\@gobble@tw@#1#2{}%
\def\tocdepth@restore{%
  \let\l@section\l@section@saved
}%
\def\l@part#1#2{\addpenalty{\@secpenalty}%
 \begingroup
  \set@tocdim@pagenum{#2}%
  \parindent \z@
  \rightskip\tocleft@pagenum plus 1fil\relax
  \skip@\parfillskip\parfillskip\z@
  \addvspace{2.25em plus\p@}%
  \large \bf %
  \leavevmode\ignorespaces#1\unskip\nobreak\hskip\skip@
  \hb@xt@\rightskip{\hfil\unhbox\z@}\hskip-\rightskip\hskip\z@skip
  \par
  \nobreak %
 \endgroup
}%
\def\tocleft@{\z@}%
\def\tocdim@min{5\p@}%
\def\l@section{%
 \l@@sections{}{section}% Implicit #3#4
}%
\def\l@f@section{%
 \addpenalty{\@secpenalty}%
 \addvspace{1.0em plus\p@}%
 \bf
}%
\def\l@subsection{%
 \l@@sections{section}{subsection}% Implicit #3#4
}%
\def\l@subsubsection{%
 \l@@sections{subsection}{subsubsection}% Implicit #3#4
}%
\def\l@paragraph#1#2{}%
\def\l@subparagraph#1#2{}%
\let\toc@pre\toc@pre@auto
\let\toc@post\toc@post@auto
\def\listoffigures{\print@toc{lof}}%
\def\l@figure{\@dottedtocline{1}{1.5em}{2.3em}}
\def\listoftables{\print@toc{lot}}%
\let\l@table\l@figure
\def\figurename{\textsc{Fig.}}
\def\tablename{\textsc{Table}}
\long\def\@makecaption#1#2{%
  \par
  \vskip\abovecaptionskip
  \begingroup
   \preprintsty@sw{\small}{\footnotesize}\rmfamily
   \sbox\@tempboxa{%
    \let\\\heading@cr
    \@make@capt@title{#1}{#2}%
   }%
   \@ifdim{\wd\@tempboxa >\hsize}{%
    \begingroup
     \samepage
     \flushing
     \let\footnote\@footnotemark@gobble
     \@make@capt@title{#1}{#2}\par
    \endgroup
   }{%
     \global \@minipagefalse
     \hb@xt@\hsize{\hfil\unhbox\@tempboxa\hfil}%
   }%
  \endgroup
  \vskip\belowcaptionskip
}%
\def\@caption@fignum@sep{\nobreak\hskip.5em plus.2em\ignorespaces}%
\@booleanfalse\raggedcolumn@sw
\def\table@hook{\preprintsty@sw{\small}{\footnotesize}}%
\def\tableft@skip@float{\z@ plus\hsize}%
\def\tabmid@skip@float{\@flushglue}%
\def\tabright@skip@float{\z@ plus\hsize}%
\def\array@row@pre@float{\hline\hline\noalign{\vskip\doublerulesep}}%
\def\array@row@pst@float{\noalign{\vskip\doublerulesep}\hline\hline}%
\def\@makefntext#1{%
 \def\baselinestretch{1}%
 \leftskip1em%
 \parindent1em%
 \noindent
 \nobreak\hskip-\leftskip
 \hb@xt@\leftskip{%
  \hss\@makefnmark\ %
 }%
 #1%
 \par
}%
\prepdef\appendix{%
 \par
 \let\@hangfrom@section\@hangfrom@appendix
 \let\@sectioncntformat\@appendixcntformat
}%
\def\@hangfrom@appendix#1#2#3{%
 #1%
 \@if@empty{#2}{%
  #3%
 }{%
  #2\@if@empty{#3}{}{:\ #3}%
 }%
}%
\def\@hangfroms@appendix#1#2{%
 #1#2%
}%
\def\@appendixcntformat#1{\appendixname\ \csname the#1\endcsname}%
 \def\pre@bibdata{\jobname\bibdata@app}%
\def\refname{References}%
\def\rtx@bibsection{%
 \@ifx@empty\refname{%
  \par\vspace{6\p@ plus 6\p@}%
 }{%
  \expandafter\section\expandafter*\expandafter{\refname}%
  \@nobreaktrue
 }%
}%
\let\bibpreamble\@empty
\appdef\setup@hook{%
 \bibsep\z@\relax
}%
\def\newblock{\ }%
\appdef\setup@hook{%
 \def\bibfont{%
  \preprintsty@sw{}{\footnotesize}%
  \@clubpenalty\clubpenalty
  \labelsep\z@
 }%
}%
\let\place@bibnumber\place@bibnumber@sup
\newenvironment{theindex}{%
 \columnseprule \z@
 \columnsep 35\p@
 \c@secnumdepth-\maxdimen
 \onecolumngrid@push
 \section{\indexname}%
 \thispagestyle{plain}%
 \parindent\z@
 \parskip\z@ plus.3\p@\relax
 \let\item\@idxitem
 \onecolumngrid@pop
}{%
}%
\def\@idxitem{\par\hangindent 40\p@}
\def\subitem{\par\hangindent 40\p@ \hspace*{20\p@}}
\def\subsubitem{\par\hangindent 40\p@ \hspace*{30\p@}}
\def\indexspace{\par \vskip 10\p@ plus5\p@ minus3\p@\relax}
\expandafter\def\csname rtx@aapm10pt\endcsname{%
 \let\@currname@class\@currname
 \def\@currname{aps10pt\substyle@post}%
 \class@info{Reading file \@currname.\substyle@ext}%
 \input{\@currname.\substyle@ext}%
 \let\@currname\@currname@class
 \class@info{Overriding 10pt}%
 \aapmreprint
}%
\expandafter\def\csname rtx@aapm11pt\endcsname{\csname rtx@aapm12pt\endcsname}%
\expandafter\def\csname rtx@aapm12pt\endcsname{%
 \let\@currname@class\@currname
 \def\@currname{aps12pt\substyle@post}%
 \class@info{Reading file \@currname.\substyle@ext}%
 \input{\@currname.\substyle@ext}%
 \let\@currname\@currname@class
 \class@info{Overriding 12pt}%
 \aapmpreprint
}%
\def\today{%
  \number\day\space
  \ifcase\month
   \or January\or February\or March\or     April\or   May\or      June%
   \or July\or    August\or   September\or October\or November\or December%
  \fi\space
  \number\year
}%
\@booleantrue\groupauthors@sw
\@booleanfalse\@affils@sw
\@booleantrue\runinaddress@sw
\def\@journal@default{mph}%
\def\@pointsize@default{12}%
 \appdef\setup@hook{%
  \preprintsty@sw{}{%
   \def\normalsize{%
    \@setfontsize\normalsize\@xpt{12}%
    \abovedisplayskip 6\p@ plus2\p@ minus5\p@
    \belowdisplayskip \abovedisplayskip
    \abovedisplayshortskip  \abovedisplayskip
    \belowdisplayshortskip \abovedisplayskip
    \let\@listi\@listI
   }%
   \def\small{%
    \@setfontsize\small\@ixpt{11}%
\abovedisplayskip 8.5\p@ \@plus3\p@ \@minus4\p@
\belowdisplayskip \abovedisplayskip
\abovedisplayshortskip \z@ \@plus2\p@
\belowdisplayshortskip 4\p@ \@plus2\p@ \@minus2\p@
\def\@listi{%
   \leftmargin\leftmargini
   \topsep 4\p@ \@plus2\p@ \@minus2\p@
   \parsep 2\p@ \@plus\p@ \@minus\p@
   \itemsep \parsep
  }%
   }%
   \def\Large{%
     \@setfontsize\Large\@xivpt{16pt}%
   }%
   \def\@listI{%
  \leftmargin\leftmargini
  \parsep 4\p@ plus2\p@ minus\p@
  \topsep 8\p@ plus2\p@ minus4\p@
  \itemsep\z@
   }%
   \textheight = 694.0\p@
  }%
 }%
\def\rtx@aapmmph{%
 \typeout{Using journal substyle \@journal.}%
 \@booleanfalse\authoryear@sw%
 \input{fleqn.clo}%
 \PassOptionsToPackage{fleqn}{amsmath}%
 \AtBeginDocument{\mathindent12pt\relax}%
}%
\appdef\setup@hook{%
  \bibpunct{}{}{,}{s}{}{\textsuperscript{,}}%
  \let\onlinecite\rev@citealpnum
}%
\@booleantrue\footinbib@sw
\let\place@bibnumber\place@bibnumber@sup
\appdef\setup@hook{%
 \footinbib@sw{}{%
  \class@warn{Citations are superscript numbers: footnotes must be endnotes; changing to that configuration}%
  \@booleantrue\footinbib@sw
 }%
}%
\def\present@bibnote#1#2{%
 \item[%
  \textsuperscript{%
   \normalfont%
   \Hy@raisedlink{\hyper@anchorstart{frontmatter.#1}\hyper@anchorend}%
   \begingroup%
    \csname c@\@mpfn\endcsname#1\relax%
    \frontmatter@thefootnote%
   )\endgroup%
  }%
 ]#2\par%
}%
\def\make@footnote@endnote{%
 \footinbib@sw{%
   \ltx@footnote@push
   \def\thempfn{Note\thefootnote}%
   \let\ltx@footmark\rev@citemark
   \let\ltx@foottext\rev@endtext
   \appdef\class@enddocumenthook{\auto@bib}%
   \let\printendnotes\relax
 }{}%
}%
\def\aapmreprint{%
}%
\def\aapmpreprint{%
}%
\endinput
%%
%% End of file `aapm4-2.rtx'.
