# Supplementary material for: Active Magnetic-Field Stabilization with Atomic Magnetometer
Source: Sensors (Basel). 2020 Jul 30;20(15):4241. doi: 10.3390/s20154241 (PMC7435849; doi:10.3390/s20154241)
Supplement: Supplementary file 1 [file sensors-20-04241-s001.zip › sensors-856128-Supplementary/revtex4-2-tds/tex/latex/revtex/aps10pt4-2.rtx]

%%
%% This is file `aps10pt4-2.rtx',
%% generated with the docstrip utility.
%%
%% The original source files were:
%%
%% revtex4-2.dtx  (with options: `10pt')
%% 
%% This file is part of the APS files in the REVTeX 4 distribution.
%% For the version number, search on the string 
%% Original version by David Carlisle
%% Modified by Arthur Ogawa (mailto:arthur_ogawa at sbcglobal dot net)
%% 
%% Version (4.2a, unreleased)
%% Modified by Aptara on behalf of American Physical Society and American Institute of Physics
%% 
%% Version (4.2b,4.2c)
%% Modified by Mark Doyle, American Physical Society (mailto:revtex at aps.org)
%% 
%% Copyright (c) 2019 American Physical Society.
%% https://journals.aps.org/revtex/
%% mailto:revtex@aps.org
%% 
%% See the REVTeX 4.2 README-REVTEX file for restrictions and more information.
%% 
\ProvidesFile{aps10pt4-2}
 [2019/01/18/14:29:48 4.2c (https://journals.aps.org/revtex/ for documentation)]% \fileversion
\ifx\undefined\substyle@ext
 \def\@tempa{%
  \endinput
  \GenericWarning{I must be read in by REVTeX! (Bailing out)}%
 }%
 \expandafter\else
  \def\@tempa{}%
 \expandafter\fi\@tempa
 \class@info{RevTeX pointsize 10pt selected}%
\def\normalsize{%
   \@setfontsize\normalsize\@xpt{11.5}%
   \abovedisplayskip 10\p@ \@plus2\p@ \@minus5\p@
   \belowdisplayskip \abovedisplayskip
   \abovedisplayshortskip  \abovedisplayskip
   \belowdisplayshortskip \abovedisplayskip
   \let\@listi\@listI
}%
\def\small{%
  \@setfontsize\small\@ixpt{10.5}%
  \abovedisplayskip 8.5\p@ \@plus3\p@ \@minus4\p@
  \belowdisplayskip \abovedisplayskip
  \abovedisplayshortskip \z@ \@plus2\p@
  \belowdisplayshortskip 4\p@ \@plus2\p@ \@minus2\p@
  \def\@listi{%
    \leftmargin\leftmargini
    \topsep 4\p@ \@plus2\p@ \@minus2\p@
    \parsep 2\p@ \@plus\p@ \@minus\p@
    \itemsep \parsep
  }%
}%
\def\footnotesize{%
  \@setfontsize\footnotesize\@viiipt{9.5pt}%
  \abovedisplayskip 6\p@ \@plus2\p@ \@minus4\p@
  \belowdisplayskip \abovedisplayskip
  \abovedisplayshortskip \z@ \@plus\p@
  \belowdisplayshortskip 3\p@ \@plus\p@ \@minus2\p@
  \def\@listi{%
    \leftmargin\leftmargini
    \topsep 3\p@ \@plus\p@ \@minus\p@
    \parsep 2\p@ \@plus\p@ \@minus\p@
    \itemsep \parsep
  }%
}%
\def\scriptsize{%
 \@setfontsize\scriptsize\@viipt\@viiipt
}%
\def\tiny{%
 \@setfontsize\tiny\@vpt\@vipt
}%
\def\large{%
 \@setfontsize\large\@xiipt{14pt}%
}%
\def\Large{%
 \@setfontsize\Large\@xivpt{18pt}%
}%
\def\LARGE{%
 \@setfontsize\LARGE\@xviipt{22pt}%
}%
\def\huge{%
 \@setfontsize\huge\@xxpt{25pt}%
}%
\def\Huge{%
 \@setfontsize\Huge\@xxvpt{30pt}%
}%
\appdef\setup@hook{%
 \twoside@sw{%
    \oddsidemargin  -20pt
    \evensidemargin -20pt
    \marginparwidth 107pt
 }{%
    \oddsidemargin  -.25in
    \evensidemargin -.25in
    \marginparwidth 30pt
 }%
}%
\marginparsep 6pt
\topmargin -61pt
\headheight 25pt
\headsep 16pt
\topskip 10pt
\splittopskip\topskip
\footskip 30pt
 \textheight = 56pc
\textwidth42.5pc
\columnsep 1.5pc
\columnseprule 0pt
\footnotesep 1pt
\skip\footins 39pt plus 4pt minus 12pt
\def\footnoterule{%
 \dimen@\skip\footins\divide\dimen@\tw@
 \kern-\dimen@\hrule width.5in\kern\dimen@
}%
\floatsep 12pt plus 2pt minus 2pt
\textfloatsep 20pt plus 2pt minus 4pt
\intextsep 12pt plus 2pt minus 2pt
\dblfloatsep 12pt plus 2pt minus 2pt
\dbltextfloatsep 20pt plus 2pt minus 4pt
\@fptop 0pt plus 1fil
\@fpsep 8pt plus 2fil
\@fpbot 0pt plus 1fil
\@dblfptop 0pt plus 1fil
\@dblfpsep 8pt plus 2fil
\@dblfpbot 0pt plus 1fil
\marginparpush 5pt
\parskip 0pt plus 1pt
\parindent 10pt
\emergencystretch8\p@
\partopsep 2pt plus 1pt minus 1pt
\leftmargini 25pt
\leftmarginii 22pt
\leftmarginiii 18.7pt
\leftmarginiv 17pt
\leftmarginv 10pt
\leftmarginvi 10pt
\def\@listI{%
  \leftmargin\leftmargini
  \parsep 4\p@ plus2\p@ minus\p@
  \topsep 8\p@ plus2\p@ minus4\p@
  \itemsep 4\p@ plus2\p@ minus\p@
}%
\labelsep 4pt
\def\@listii{%
  \leftmargin\leftmarginii
  \labelwidth\leftmarginii
  \advance\labelwidth-\labelsep
  \topsep 4\p@ plus2\p@ minus\p@
  \parsep 2\p@ plus\p@ minus\p@
  \itemsep \parsep
}%
\def\@listiii{%
  \leftmargin\leftmarginiii
  \labelwidth\leftmarginiii
  \advance\labelwidth-\labelsep
  \topsep 2\p@ plus\p@ minus\p@
  \parsep \z@
  \partopsep \p@ plus\z@ minus\p@
  \itemsep \topsep
}%
\def\@listiv{%
  \leftmargin\leftmarginiv
  \labelwidth\leftmarginiv
  \advance\labelwidth-\labelsep
}%
\def\@listv{%
  \leftmargin\leftmarginv
  \labelwidth\leftmarginv
  \advance\labelwidth-\labelsep
}%
\def\@listvi{%
  \leftmargin\leftmarginvi
  \labelwidth\leftmarginvi
  \advance\labelwidth-\labelsep
}%
\endinput
%%
%% End of file `aps10pt4-2.rtx'.
