# Supplementary material for: Active Magnetic-Field Stabilization with Atomic Magnetometer
Source: Sensors (Basel). 2020 Jul 30;20(15):4241. doi: 10.3390/s20154241 (PMC7435849; doi:10.3390/s20154241)
Supplement: Supplementary file 1 [file sensors-20-04241-s001.zip › sensors-856128-Supplementary/revtex4-2-tds/tex/latex/revtex/aps12pt4-2.rtx]

%%
%% This is file `aps12pt4-2.rtx',
%% generated with the docstrip utility.
%%
%% The original source files were:
%%
%% revtex4-2.dtx  (with options: `12pt')
%% 
%% This file is part of the APS files in the REVTeX 4 distribution.
%% For the version number, search on the string 
%% Original version by David Carlisle
%% Modified by Arthur Ogawa (mailto:arthur_ogawa at sbcglobal dot net)
%% 
%% Version (4.2a, unreleased)
%% Modified by Aptara on behalf of American Physical Society and American Institute of Physics
%% 
%% Version (4.2b,4.2c)
%% Modified by Mark Doyle, American Physical Society (mailto:revtex at aps.org)
%% 
%% Copyright (c) 2019 American Physical Society.
%% https://journals.aps.org/revtex/
%% mailto:revtex@aps.org
%% 
%% See the REVTeX 4.2 README-REVTEX file for restrictions and more information.
%% 
\ProvidesFile{aps12pt4-2}
 [2019/01/18/14:29:48 4.2c (https://journals.aps.org/revtex/ for documentation)]% \fileversion
\ifx\undefined\substyle@ext
 \def\@tempa{%
  \endinput
  \GenericWarning{I must be read in by REVTeX! (Bailing out)}%
 }%
 \expandafter\else
  \def\@tempa{}%
 \expandafter\fi\@tempa
 \class@info{RevTeX pointsize 12pt selected}%
\def\normalsize{%
  \@setfontsize\normalsize\@xiipt{14pt}%
  \abovedisplayskip 12\p@ \@plus3\p@ \@minus7\p@
  \belowdisplayskip \abovedisplayskip
  \abovedisplayshortskip  \z@ plus3\p@
  \belowdisplayshortskip  6.5\p@ \@plus3.5\p@ \@minus3\p@
  \let\@listi\@listI
}%
 \def\small{%
  \@setfontsize\small\@xipt{14.5pt}%
  \abovedisplayskip 8\p@ \@plus3\p@ \@minus6\p@
  \belowdisplayskip \abovedisplayskip
  \abovedisplayshortskip \z@ \@plus3\p@
  \belowdisplayshortskip 6.5\p@ \@plus3.5\p@ \@minus3\p@
  \def\@listi{%
    \leftmargin\leftmargini
    \topsep 9\p@ \@plus3\p@ \@minus5\p@
    \parsep 4.5\p@ \@plus2\p@ \@minus\p@
    \itemsep \parsep
  }%
}%
 \def\footnotesize{%
  \@setfontsize\footnotesize\@xpt{14.5pt}%
  \abovedisplayskip 10\p@ \@plus2\p@ \@minus5\p@
  \belowdisplayskip \abovedisplayskip
  \abovedisplayshortskip \z@ \@plus3\p@
  \belowdisplayshortskip 6\p@ \@plus3\p@ \@minus3\p@
  \def\@listi{%
    \leftmargin\leftmargini
    \topsep 6\p@ \@plus2\p@ \@minus2\p@
    \parsep 3\p@ \@plus2\p@ \@minus\p@
    \itemsep \parsep
  }%
}%
\def\scriptsize{%
  \@setfontsize\scriptsize\@viiipt{9.5pt}%
}%
\def\tiny{%
  \@setfontsize\tiny\@vipt{7pt}%
}%
\def\large{%
  \@setfontsize\large\@xivpt{18pt}%
}%
\def\Large{%
  \@setfontsize\Large\@xviipt{22pt}%
}%
\def\LARGE{%
  \@setfontsize\LARGE\@xxpt{25pt}%
}%
\def\huge{%
    \@setfontsize\huge\@xxvpt{30pt}%
}%
\let\Huge=\huge
\appdef\setup@hook{%
 \twoside@sw{%
  \oddsidemargin   0pt
  \evensidemargin  0pt
  \marginparwidth 60pt
 }{%
  \oddsidemargin 0pt
  \evensidemargin 0pt
  \marginparwidth 44pt
 }%
}%
\marginparsep 10pt
\topmargin -37pt
\headheight 12pt
\headsep 25pt
\topskip 10pt
\splittopskip\topskip
\footskip 30pt
\textheight=665.5\p@
\appdef\setup@hook{%
 \tightenlines@sw{%
  \def\baselinestretch{1}%
 }{%
  \def\baselinestretch{1.5}%
 }%
}%
\textwidth 468pt
\columnsep 10pt
\columnseprule 0pt
\footnotesep 1pt
\skip\footins 25.25pt plus 4pt minus 12pt
\def\footnoterule{%
 \dimen@\skip\footins\divide\dimen@\f@ur
 \kern-\dimen@\hrule width.5in\kern\dimen@
}%
\floatsep        14pt plus 2pt minus 4pt
\textfloatsep    20pt plus 2pt minus 4pt
\intextsep       14pt plus 4pt minus 4pt
\dblfloatsep     14pt plus 2pt minus 4pt
\dbltextfloatsep 20pt plus 2pt minus 4pt
\@fptop 0pt plus 1fil
\@fpsep 10pt plus 2fil
\@fpbot 0pt plus 1fil
\@dblfptop 0pt plus 1fil
\@dblfpsep 10pt plus 2fil%
\@dblfpbot 0pt plus 1fil
\marginparpush 7pt
\parskip 0pt plus 1pt
\parindent 15pt
\emergencystretch8\p@
\partopsep 3pt plus 2pt minus 2pt
\leftmargini   30pt
\leftmarginii  26pt
\leftmarginiii 22pt
\leftmarginiv  20pt
\leftmarginv   12pt
\leftmarginvi  12pt
\def\@listI{\leftmargin\leftmargini \parsep 5\p@ plus2.5\p@ minus\p@
  \topsep 10\p@ plus4\p@ minus6\p@
  \itemsep 5\p@ plus2.5\p@ minus\p@
}%
\labelsep 6pt
\def\@listii{\leftmargin\leftmarginii
  \labelwidth\leftmarginii\advance\labelwidth-\labelsep
  \topsep 5\p@ plus2.5\p@ minus\p@
  \parsep 2.5\p@ plus\p@ minus\p@
  \itemsep \parsep
}%
\def\@listiii{\leftmargin\leftmarginiii
  \labelwidth\leftmarginiii\advance\labelwidth-\labelsep
  \topsep 2.5\p@ plus\p@ minus\p@
  \parsep \z@ \partopsep \p@ plus\z@ minus\p@
  \itemsep \topsep
}%
\def\@listiv{\leftmargin\leftmarginiv
  \labelwidth\leftmarginiv\advance\labelwidth-\labelsep
}%
\def\@listv{\leftmargin\leftmarginv
  \labelwidth\leftmarginv\advance\labelwidth-\labelsep
}%
\def\@listvi{\leftmargin\leftmarginvi
  \labelwidth\leftmarginvi\advance\labelwidth-\labelsep
}%
\endinput
%%
%% End of file `aps12pt4-2.rtx'.
