# Supplementary material for: Active Magnetic-Field Stabilization with Atomic Magnetometer
Source: Sensors (Basel). 2020 Jul 30;20(15):4241. doi: 10.3390/s20154241 (PMC7435849; doi:10.3390/s20154241)
Supplement: Supplementary file 1 [file sensors-20-04241-s001.zip › sensors-856128-Supplementary/revtex4-2-tds/tex/latex/revtex/aps4-2.rtx]

%%
%% This is file `aps4-2.rtx',
%% generated with the docstrip utility.
%%
%% The original source files were:
%%
%% revtex4-2.dtx  (with options: `aps')
%% 
%% This file is part of the APS files in the REVTeX 4 distribution.
%% For the version number, search on the string 
%% Original version by David Carlisle
%% Modified by Arthur Ogawa (mailto:arthur_ogawa at sbcglobal dot net)
%% 
%% Version (4.2a, unreleased)
%% Modified by Aptara on behalf of American Physical Society and American Institute of Physics
%% 
%% Version (4.2b,4.2c)
%% Modified by Mark Doyle, American Physical Society (mailto:revtex at aps.org)
%% 
%% Copyright (c) 2019 American Physical Society.
%% https://journals.aps.org/revtex/
%% mailto:revtex@aps.org
%% 
%% See the REVTeX 4.2 README-REVTEX file for restrictions and more information.
%% 
\NeedsTeXFormat{LaTeX2e}[1996/12/01]%
\ProvidesFile{aps4-2}
 [2019/01/18/14:29:48 4.2c (https://journals.aps.org/revtex/ for documentation)]% \fileversion
\ifx\undefined\substyle@ext
 \def\@tempa{%
  \endinput
  \GenericWarning{I must be read in by REVTeX! (Bailing out)}%
 }%
 \expandafter\else
  \def\@tempa{}%
 \expandafter\fi\@tempa
 \class@info{RevTeX society APS selected}%
\DeclareOption{pra}{\change@journal{pra}}%
\DeclareOption{prb}{\change@journal{prb}}%
\DeclareOption{prc}{\change@journal{prc}}%
\DeclareOption{prd}{\change@journal{prd}}%
\DeclareOption{pre}{\change@journal{pre}}%
\DeclareOption{prl}{\change@journal{prl}}%
\DeclareOption{prab}{\change@journal{prab}}%
\DeclareOption{prper}{\change@journal{prper}}%
\DeclareOption{rmp}{\change@journal{rmp}}%
\DeclareOption{prx}{\change@journal{prx}}%
\DeclareOption{prapplied}{\change@journal{prapplied}}%
\DeclareOption{prmaterials}{\change@journal{prmaterials}}%
\DeclareOption{prfluids}{\change@journal{prfluids}}%
\DeclareOption{physrev}{\change@journal{physrev}}%
\def\adv{AIP Advances}%
\def\ao{Appl.\ Opt.}%
\def\ap{Appl.\ Phys.}%
\def\apl{Appl.\ Phys.\ Lett.}%
\def\apm{Appl.\ Phys.\ Lett.\ Mater.}%
\def\apj{Astrophys.\ J.}%
\def\bell{Bell Syst.\ Tech.\ J.}%
\def\bmf{Biomicrofluidics}%
\def\cha{Chaos}%
\def\jqe{IEEE J.\ Quantum Electron.}%
\def\assp{IEEE Trans.\ Acoust.\ Speech Signal Process.}%
\def\aprop{IEEE Trans.\ Antennas Propag.}%
\def\mtt{IEEE Trans.\ Microwave Theory Tech.}%
\def\iovs{Invest.\ Ophthalmol.\ Vis.\ Sci.}%
\def\jcp{J.\ Chem.\ Phys.}%
\def\jap{J.\ Appl.\ Phys.}%
\def\jmp{J.\ Math.\ Phys.}%
\def\jmo{J.\ Mod.\ Opt.}%
\def\josa{J.\ Opt.\ Soc.\ Am.}%
\def\josaa{J.\ Opt.\ Soc.\ Am.\ A}%
\def\josab{J.\ Opt.\ Soc.\ Am.\ B}%
\def\jpp{J.\ Phys.\ (Paris)}%
\def\jpr{J.\ Phys.\ Chem.\ Ref.\ Data}%
\def\ltp{Low.\ Temp.\ Phys.}%
\def\nat{Nature (London)}%
\def\oc{Opt.\ Commun.}%
\def\ol{Opt.\ Lett.}%
\def\pl{Phys.\ Lett.}%
\def\pop{Phys.\ Plasmas}%
\def\pof{Phys.\ Fluids}%
\def\pra{Phys.\ Rev.\ A}%
\def\prb{Phys.\ Rev.\ B}%
\def\prc{Phys.\ Rev.\ C}%
\def\prd{Phys.\ Rev.\ D}%
\def\pre{Phys.\ Rev.\ E}%
\def\prl{Phys.\ Rev.\ Lett.}%
\def\rmp{Rev.\ Mod.\ Phys.}%
\def\rsi{Rev.\ Sci.\ Instrum.}%
\def\rse{J.\ Renewable Sustainable Energy}%
\def\pspie{Proc.\ Soc.\ Photo-Opt.\ Instrum.\ Eng.}%
\def\sjqe{Sov.\ J.\ Quantum Electron.}%
\def\vr{Vision Res.}%
\def\sd{Structural\ Dynamics}%
\def\jor{J.\ Rheol.}%
\def\cp{AIP\ Conference\ Proceedings}%
\def\@fnsymbol#1{%
 \ensuremath{%
  \ifcase#1\or
   *\or
   \dagger\or
   \ddagger\or
   \mathsection\or
   \mathparagraph\or
   **\or
   \dagger\dagger\or
   \ddagger\ddagger\else
   \mathsection\mathsection\or
   \mathparagraph\mathparagraph\or
   ***\or
   \dagger\dagger\dagger\or
   \ddagger\ddagger\ddagger\else
   \mathsection\mathsection\mathsection\or
   \mathparagraph\mathparagraph\mathparagraph\or
   \@ctrerr
  \fi
 }%
}%
\appdef\document@inithook{%
 \@ifxundefined\TextOrMath{%
  \DeclareRobustCommand\TextOrMath{\@ifmmode{\false@sw}{\true@sw}}%
 }{}%
}%
\let\thefootnote@latex\thefootnote
\clo@groupedaddress
\renewenvironment{titlepage}{%
  \let\wastwocol@sw\twocolumn@sw
  \onecolumngrid
  \newpage
  \thispagestyle{titlepage}%
  \c@page\z@
}{%
  \wastwocol@sw{\twocolumngrid}{\newpage}%
}%
\def\frontmatter@abstractheading{%
 \preprintsty@sw{%
  \begingroup
   \centering\large
   \abstractname
   \par
  \endgroup
 }{}%
}%
\def\frontmatter@abstractwidth{400\p@}%
\def\frontmatter@abstractfont{%
 \small
 \parindent1em\relax
 \adjust@abstractwidth
}%
\def\adjust@abstractwidth{%
 \dimen@\textwidth\advance\dimen@-\frontmatter@abstractwidth
 \divide\dimen@\tw@
 \galley@sw{%
  \advance\rightskip\tw@\dimen@
 }{%
  \advance\leftskip\dimen@
  \advance\rightskip\dimen@
 }%
 \@totalleftmargin\leftskip
}%
\@booleanfalse\preprintsty@sw
\@booleanfalse\titlepage@sw
\appdef\setup@hook{%
  \preprintsty@sw{%
   \ps@preprint
   \def\frontmatter@abstractwidth{\textwidth}%
   \def\frontmatter@affiliationfont{\it}%
   \let\section\section@preprintsty
   \let\subsection\subsection@preprintsty
   \let\subsubsection\subsubsection@preprintsty
  }{%
   \ps@article
  }%
}%
\def\frontmatter@authorformat{%
 \skip@\@flushglue
 \@flushglue\z@ plus.3\hsize\relax
 \centering
 \advance\baselineskip\p@
 \parskip11.5\p@\relax
 \@flushglue\skip@
}%
\def\frontmatter@above@affilgroup{%
}%
\def\frontmatter@above@affiliation@script{%
 \skip@\@flushglue
 \@flushglue\z@ plus.3\hsize\relax
 \centering
 \@flushglue\skip@
 \addvspace{3.5\p@}%
}%
\def\frontmatter@above@affiliation{%
 \preprintsty@sw{}{%
 }%
}%
\def\frontmatter@affiliationfont{%
 \small\it
}%
\def\frontmatter@collaboration@above{%
 \preprintsty@sw{%
 }{%
  \parskip1.5\p@\relax
 }%
}%
\def\frontmatter@setup{%
 \normalfont
}%
\def\frontmatter@title@above{\addvspace{6\p@}}%
\def\frontmatter@title@format{\large\bfseries\centering\parskip\z@skip}%
\def\frontmatter@title@below{}%
\def\@author@parskip{3\p@}%
\def\frontmatter@makefnmark{%
 \@textsuperscript{%
  \normalfont\@thefnmark
 }%
}%
\def\frontmatter@authorbelow{%
 \addvspace{3\p@}%
}%
\def\frontmatter@RRAP@format{%
  \small
  \centering
  \everypar{\hbox\bgroup(\@gobble@leavemode@uppercase}%
  \def\par{\@ifvmode{}{\unskip)\egroup\@@par}}%
}%
\def\punct@RRAP{;\egroup\ \hbox\bgroup}%
\def\@gobble@leavemode@uppercase#1#2{\expandafter\MakeTextUppercase}%
\def\frontmatter@PACS@format{%
   \addvspace{11\p@}%
   \footnotesize
   \adjust@abstractwidth
   \parindent\z@
   \parskip\z@skip
   \samepage
}%
\def\frontmatter@keys@format{%
   \footnotesize
   \adjust@abstractwidth
   \parindent\z@
   \samepage
}%
\def\ps@titlepage{%
  \def\@oddhead{%
   \hfill
   \preprint@sw{%
    \expandafter\produce@preprints\expandafter{\@preprint}%
   }{}%
  }%
  \let\@evenhead\@oddhead
  \def\@oddfoot{%
   \hb@xt@\z@{\byrevtex\hss}%
   \hfil
   \preprintsty@sw{\thepage}{}%
   \quad\checkindate
   \hfil
  }%
  \let\@evenfoot\@oddfoot
}%
\def\byrevtex{\byrevtex@sw{Typeset by REV\TeX}{}}%
\def\produce@preprints#1{%
 \vtop to \z@{%
  \def\baselinestretch{1}%
  \small
  \let\preprint\preprint@count
  \count@\z@
  #1%
  \@ifnum{\count@>\tw@}{%
   \hbox{%
    \let\preprint\preprint@hlist
    #1%
    \setbox\z@\lastbox
   }%
  }{%
   \let\preprint\preprint@cr
   \halign{\hfil##\cr#1\crcr}%
   \par
   \vss
  }%
 }%
}%
\def\preprint@cr#1{#1\cr}%
\def\preprint@count#1{\advance\count@\@ne}%
\def\preprint@hlist#1{#1\hbox{, }}%
\def\@seccntformat#1{\csname the#1\endcsname.\quad}%
\def\@hang@from#1#2#3{#1#2#3}%
\def\section{%
  \@startsection
    {section}%
    {1}%
    {\z@}%
    {0.8cm \@plus1ex \@minus .2ex}%
    {0.5cm}%
    {%
      \normalfont\small\bfseries
      \centering
    }%
}%
\def\@hangfrom@section#1#2#3{\@hangfrom{#1#2}\MakeTextUppercase{#3}}%
\def\@hangfroms@section#1#2{#1\MakeTextUppercase{#2}}%
\def\subsection{%
  \@startsection
    {subsection}%
    {2}%
    {\z@}%
    {.8cm \@plus1ex \@minus .2ex}%
    {.5cm}%
    {%
     \normalfont\small\bfseries
     \centering
    }%
}%
\def\subsubsection{%
  \@startsection
    {subsubsection}%
    {3}%
    {\z@}%
    {.8cm \@plus1ex \@minus .2ex}%
    {.5cm}%
    {%
     \normalfont\small\itshape
     \centering
    }%
}%
\def\paragraph{%
  \@startsection
    {paragraph}%
    {4}%
    {\parindent}%
    {\z@}%
    {-1em}%
    {\normalfont\normalsize\itshape}%
}%
\def\subparagraph{%
  \@startsection
    {subparagraph}%
    {5}%
    {\parindent}%
    {3.25ex \@plus1ex \@minus .2ex}%
    {-1em}%
    {\normalfont\normalsize\bfseries}%
}%
\def\section@preprintsty{%
  \@startsection
    {section}%
    {1}%
    {\z@}%
    {0.8cm \@plus1ex \@minus .2ex}%
    {0.5cm}%
    {%
      \normalfont\small\bfseries
    }%
}%
\def\subsection@preprintsty{%
  \@startsection
    {subsection}%
    {2}%
    {\z@}%
    {.8cm \@plus1ex \@minus .2ex}%
    {.5cm}%
    {%
     \normalfont\small\bfseries
    }%
}%
\def\subsubsection@preprintsty{%
  \@startsection
    {subsubsection}%
    {3}%
    {\z@}%
    {.8cm \@plus1ex \@minus .2ex}%
    {.5cm}%
    {%
     \normalfont\small\itshape
    }%
}%
\let\frontmatter@footnote@produce\frontmatter@footnote@produce@footnote
\def\@pnumwidth{1.55em}%
\def\@tocrmarg {2.55em}%
\def\@dotsep{2}%
\def\ltxu@dotsep{4.5pt}%
\setcounter{tocdepth}{3}%
\def\tableofcontents{%
 \addtocontents{toc}{\string\tocdepth@munge}%
 \print@toc{toc}%
 \addtocontents{toc}{\string\tocdepth@restore}%
}%
\def\tocdepth@munge{%
  \let\l@section@saved\l@section
  \let\l@section\@gobble@tw@
}%
\def\@gobble@tw@#1#2{}%
\def\tocdepth@restore{%
  \let\l@section\l@section@saved
}%
\def\l@part#1#2{\addpenalty{\@secpenalty}%
 \begingroup
  \set@tocdim@pagenum\@tempboxa{#2}%
  \parindent \z@
  \rightskip\tocleft@pagenum plus 1fil\relax
  \skip@\parfillskip\parfillskip\z@
  \addvspace{2.25em plus\p@}%
  \large \bf %
  \leavevmode\ignorespaces#1\unskip\nobreak\hskip\skip@
  \hb@xt@\rightskip{\hfil\unhbox\@tempboxa}\hskip-\rightskip\hskip\z@skip
  \par
  \nobreak %
 \endgroup
}%
\def\tocleft@{\z@}%
\def\tocdim@min{5\p@}%
\def\l@section{%
 \l@@sections{}{section}% Implicit #3#4
}%
\def\l@f@section{%
 \addpenalty{\@secpenalty}%
 \addvspace{1.0em plus\p@}%
 %\bf
}%
\def\l@subsection{%
 \l@@sections{section}{subsection}% Implicit #3#4
}%
\def\l@subsubsection{%
 \l@@sections{subsection}{subsubsection}% Implicit #3#4
}%
\def\l@paragraph#1#2{}%
\def\l@subparagraph#1#2{}%
\let\toc@pre\toc@pre@auto
\let\toc@post\toc@post@auto
\@booleanfalse\raggedcolumn@sw
\def\tableft@skip@float{\z@ plus\hsize}%
\def\tabmid@skip@float{\@flushglue}%
\def\tabright@skip@float{\z@ plus\hsize}%
\def\array@row@pre@float{\hline\hline\noalign{\vskip\doublerulesep}}%
\def\array@row@pst@float{\noalign{\vskip\doublerulesep}\hline\hline}%
\long\def\@makefntext#1{%
 \def\baselinestretch{1}%
 \leftskip1em%
 \parindent1em%
 \noindent
 \nobreak\hskip-\leftskip
 \hb@xt@\leftskip{%
  \hss\@makefnmark\ %
 }%
 #1%
 \par
}%
\long\def\frontmatter@makefntext#1{%
 \def\baselinestretch{1}%
 \leftskip1em%
 \parindent1em%
 \noindent
 \nobreak\hskip-\leftskip
 \Hy@raisedlink{\hyper@anchorstart{frontmatter.\expandafter\the\csname c@\@mpfn\endcsname}\hyper@anchorend}%
 \hb@xt@\leftskip{%
  \hss\@makefnmark\ %
 }%
 #1%
 \par
}%
\prepdef\appendix{%
 \par
 \let\@hangfrom@section\@hangfrom@appendix
 \let\@sectioncntformat\@appendixcntformat
}%
\def\@hangfrom@appendix#1#2#3{%
 #1%
 \@if@empty{#2}{%
  #3%
 }{%
  #2\@if@empty{#3}{}{:\ #3}%
 }%
}%
\def\@hangfroms@appendix#1#2{%
 #1#2%
}%
\def\@appendixcntformat#1{\appendixname\ \csname the#1\endcsname}%
\@booleanfalse\authoryear@sw
\appdef\setup@hook{%
 \bibpunct{[}{]}{,}{n}{}{,}%
}%
 \def\pre@bibdata{\jobname\bibdata@app}%
\appdef\setup@hook{%
 \def\bibsection{%
  \par
  \onecolumngrid@push
  \begingroup
   \baselineskip26\p@
   \bib@device{\textwidth}{245.5\p@}%
  \endgroup
  \nobreak\@nobreaktrue
  \addvspace{19\p@}%
  \par
  \onecolumngrid@pop
 }%
}%
\def\bib@device#1#2{%
 \hb@xt@\z@{%
  \hb@xt@#1{%
   \hfil
   \phantomsection
   \addcontentsline {toc}{section}{\protect\numberline{}\refname}%
   \hb@xt@#2{%
    \skip@\z@\@plus-1fil\relax
                           \leaders\hrule height.25 \p@ depth.25 \p@ \hskip\z@\@plus1fil
    \hskip\skip@
    \hskip\z@\@plus0.125fil\leaders\hrule height.375\p@ depth.375\p@ \hskip\z@\@plus0.75fil \hskip\z@\@plus0.125fil
    \hskip\skip@
    \hskip\z@\@plus0.25 fil\leaders\hrule height.5  \p@ depth.5  \p@ \hskip\z@\@plus0.5 fil \hskip\z@\@plus0.25 fil
    \hskip\skip@
    \hskip\z@\@plus0.375fil\leaders\hrule height.625\p@ depth.625\p@ \hskip\z@\@plus0.25fil \hskip\z@\@plus0.375fil
 %  \hskip\skip@
 %  \hfil
   }%
   \hfil
  }%
  \hss
 }%
}%
\appdef\setup@hook{%
 \let\bibpreamble\@empty
 \bibsep\z@\relax
 \def\newblock{\ }%
}%
\appdef\setup@hook{%
 \def\bibfont{%
  \small
  \@clubpenalty\clubpenalty
 }%
}%
\newenvironment{theindex}{%
 \columnseprule \z@
 \columnsep 35\p@
 \c@secnumdepth-\maxdimen
 \onecolumngrid@push
 \section{\indexname}%
 \thispagestyle{plain}%
 \parindent\z@
 \parskip\z@ plus.3\p@\relax
 \let\item\@idxitem
 \onecolumngrid@pop
}{%
}%
\def\@idxitem{\par\hangindent 40\p@}%
\def\subitem{\par\hangindent 40\p@ \hspace*{20\p@}}%
\def\subsubitem{\par\hangindent 40\p@ \hspace*{30\p@}}%
\def\indexspace{\par \vskip 10\p@ plus5\p@ minus3\p@\relax}%
\def\@journal@default{pra}%
\def\@pointsize@default{10}%
\def\rtx@apspra{%
 \class@info{APS journal PRA selected}%
}%
\def\rtx@apsprb{%
 \class@info{APS journal PRB selected}%
}%
\def\rtx@apsprc{%
 \class@info{APS journal PRC selected}%
}%
\def\rtx@apsprd{%
 \class@info{APS journal PRD selected}%
}%
\def\rtx@apspre{%
 \class@info{APS journal PRE selected}%
}%
\def\rtx@apsprl{%
 \class@info{APS journal PRL selected}%
 \let\frontmatter@footnote@produce\frontmatter@footnote@produce@endnote
 \@booleanfalse\acknowledgments@sw
 \appdef\setup@hook{%
  \def\bibsection{%
   \par
   \begingroup
    \baselineskip26\p@
    \bib@device{\hsize}{72\p@}%
   \endgroup
   \nobreak\@nobreaktrue
   \addvspace{19\p@}%
  }%
 }%
\appdef\setup@hook{%
  \lengthcheck@sw{%
   \RequirePackage{times}%
  }{}%
}%
 \c@secnumdepth=-\maxdimen
 \appdef\setup@hook{%
  \@ifnum{\@pointsize=10\relax}{%
   \lengthcheck@sw{%
    \def\large{%
     \@setfontsize\large{12.5}{14\p@}%
    }%
    \def\normalsize{%
     \@setfontsize\normalsize{10.5}\@xiipt
     \abovedisplayskip 6\p@ \@plus6\p@ \@minus5\p@
     \belowdisplayskip \abovedisplayskip
     \abovedisplayshortskip  \abovedisplayskip
     \belowdisplayshortskip \abovedisplayskip
     \let\@listi\@listI
    }%
    \def\small{%
     \@setfontsize\small{9.5}\@xipt
     \abovedisplayskip 5\p@ \@plus5\p@ \@minus4\p@
     \belowdisplayskip \abovedisplayskip
     \abovedisplayshortskip  \abovedisplayskip
     \belowdisplayshortskip \abovedisplayskip
     \let\@listi\@listI
    }%
    \DeclareMathSizes{12.5}{12.5}{9}{6}%
    \DeclareMathSizes{10.5}{10.5}{7.5}{5}%
    \DeclareMathSizes{9.5}{9.5}{7.0}{5}%
   }{%
    \def\normalsize{%
     \@setfontsize\normalsize\@xpt\@xiipt
     \abovedisplayskip 10\p@ \@plus2\p@ \@minus5\p@
     \belowdisplayskip \abovedisplayskip
     \abovedisplayshortskip  \abovedisplayskip
     \belowdisplayshortskip \abovedisplayskip
     \let\@listi\@listI
    }%
   }%
  }{}%
 }%
 \textheight = 694.0\p@
}%
\def\rtx@apsprper{%
 \class@info{APS journal PRPER selected}%
}%
\def\rtx@apsprab{%
 \class@info{APS journal PRAB selected}%
}%
\def\rtx@apsprx{%
 \class@info{APS journal PRX selected}%
}%
\def\rtx@apsprapplied{%
 \class@info{APS journal PRApplied selected}%
}%
\def\rtx@apsprmaterials{%
 \class@info{APS journal PRMaterials selected}%
}%
\def\rtx@apsprfluids{%
 \class@info{APS journal PRFluids selected}%
 \@booleanfalse\titlepage@sw
}%
\def\rtx@apsphysrev{%
 \class@info{APS unified Physical Review journal style selected}%
}%
\@booleantrue\footinbib@sw
\appdef\@bibdataout@rev{\@bibdataout@aps}%
\def\@bibdataout@aps{%
 \immediate\write\@bibdataout{%
  @CONTROL{%
   apsrev42Control%
   \longbibliography@sw{%
    ,author="08",editor="1",pages="0",title="0",year="1"%
   }{%
    ,author="08",editor="1",pages="0",title="",year="1"%
   }%
  }%
 }%
 \if@filesw
  \immediate\write\@auxout{\string\citation{apsrev42Control}}%
 \fi
}%
\let\place@bibnumber\place@bibnumber@inl
\def\@bibstyle{apsrev\substyle@post}%
\appdef\setup@hook{%
 \@ifx{\place@bibnumber\place@bibnumber@sup}{%
  \footinbib@sw{}{%
   \class@warn{Citations are superscript numbers: footnotes must be endnotes; changing to that configuration}%
   \@booleantrue\footinbib@sw
  }%
 }{}%
}%
\endinput
%%
%% End of file `aps4-2.rtx'.
