# Supplementary material for: Active Magnetic-Field Stabilization with Atomic Magnetometer
Source: Sensors (Basel). 2020 Jul 30;20(15):4241. doi: 10.3390/s20154241 (PMC7435849; doi:10.3390/s20154241)
Supplement: Supplementary file 1 [file sensors-20-04241-s001.zip › sensors-856128-Supplementary/revtex4-2-tds/tex/latex/revtex/ltxutil.sty]

%%
%% This is file `ltxutil.sty',
%% generated with the docstrip utility.
%%
%% The original source files were:
%%
%% ltxutil.dtx  (with options: `package,kernel')
%% 
%% This is a generated file;
%% altering it directly is inadvisable;
%% instead, modify the original source file.
%% See the URL in the file README-LTXUTIL.tex.
%% 
%% License
%%    You may distribute this file under the conditions of the
%%    LaTeX Project Public License 1.3c or later
%%    (http://www.latex-project.org/lppl.txt).
%% 
%%    This file is distributed WITHOUT ANY WARRANTY;
%%    without even the implied warranty of MERCHANTABILITY
%%    or FITNESS FOR A PARTICULAR PURPOSE.
%% 
%%%  @LaTeX-file{
%%%     filename        = "ltxutil.dtx",
%%%     version         = "4.2c",
%%%     date            = "2019/01/18",
%%%     time            = "14:29:48 UT-5",
%%%     checksum        = "4291",
%%%     author          = "Arthur Ogawa (mailto:arthur_ogawa at sbcglobal.net),
%%%                        commissioned by the American Physical Society. Minor changes by Mark Doyle for version 4.2a-c.
%%%                        ",
%%%     copyright       = "Copyright (C) 1999, 2009 Arthur Ogawa,
%%%                        distributed under the terms of the
%%%                        LaTeX Project Public License 1.3c, see
%%%                        ftp://ctan.tug.org/macros/latex/base/lppl.txt
%%%                        ",
%%%     address         = "Arthur Ogawa,
%%%                        USA",
%%%     telephone       = "",
%%%     FAX             = "",
%%%     email           = "mailto colon arthur_ogawa at sbcglobal.net",
%%%     codetable       = "ISO/ASCII",
%%%     keywords        = "latex, page grid, main vertical list",
%%%     supported       = "yes",
%%%     abstract        = "utilities package",
%%%     docstring       = "The checksum field above generated by ltxdoc",
%%%  }
\NeedsTeXFormat{LaTeX2e}[1995/12/01]%
\ProvidesFile{%
ltxutil%
.sty%
}%
 [2019/01/18/14:29:48 4.2c utilities package (portions licensed from W. E. Baxter web at superscript.com)]% \fileversion
\def\package@name{ltxutil}%
\expandafter\PackageInfo\expandafter{\package@name}{%
 Utility macros for \protect\LaTeXe,
 by A. Ogawa (arthur_ogawa at sbcglobal.net)%
}%
\def\class@err#1{\ClassError{\class@name}{#1}\@eha}%
\def\class@warn#1{\ClassWarningNoLine{\class@name}{#1}}%
\def\class@info#1{\ClassInfo{\class@name}{#1}}%
\def\obsolete@command#1{%
 \class@warn@end{Command \string#1\space is obsolete.^^JPlease remove from your document}%
 \global\let#1\@empty
 #1%
}%
\def\replace@command#1#2{%
 \class@warn@end{Command \string#1\space is obsolete;^^JUse \string#2\space instead}%
 \global\let#1#2%
 #1%
}%
\def\replace@environment#1#2{%
 \class@warn@end{Environment #1 is obsolete;^^JUse #2 instead}%
 \glet@environment{#1}{#2}%
 \@nameuse{#1}%
}%
\def\incompatible@package#1{%
 \@ifpackageloaded{#1}{%
  \def\@tempa{I cannot continue. You must remove the \string\usepackage\ statement that caused that package to be loaded.}%
  \ClassError{\class@name}{The #1 package cannot be used with \class@name}%
  \@tempa\stop
 }{%
  \class@info{#1 was not loaded (OK!)}%
 }%
}%
\def\class@warn@end#1{%
 \gappdef\class@enddocumenthook{\class@warn{#1}}%
}%
\ifx\undefined\class@name
 \def\class@name{ltxutil}%
 \class@warn{You should define the class name before reading in this package. Using default}%
\fi
\def\t@{to}%
\dimendef\dimen@iii\thr@@
\def\halignt@{\halign\t@}%
\chardef\f@ur=4\relax
\chardef\cat@letter=11\relax
\chardef\other=12\relax
\def\let@environment#1#2{%
 \expandafter\let
 \csname#1\expandafter\endcsname\csname#2\endcsname
 \expandafter\let
 \csname end#1\expandafter\endcsname\csname end#2\endcsname
}%
\def\glet@environment#1#2{%
 \global\expandafter\let
 \csname#1\expandafter\endcsname\csname#2\endcsname
 \global\expandafter\let
 \csname end#1\expandafter\endcsname\csname end#2\endcsname
}%
\newcommand\tracingplain{%
 \tracingonline\z@\tracingcommands\z@\tracingstats\z@
 \tracingpages\z@\tracingoutput\z@\tracinglostchars\@ne
 \tracingmacros\z@\tracingparagraphs\z@\tracingrestores\z@
 \showboxbreadth5\showboxdepth3\relax %\errorstopmode
 }%
\newcommand\traceoutput{%
 \appdef\@resetactivechars{\showoutput}%
}%
\newcommand\say[1]{\typeout{<\noexpand#1=\meaning#1>}}%
\newcommand\saythe[1]{\typeout{<\noexpand#1=\the#1>}}%
\def\fullinterlineskip{\prevdepth\z@}%
\countdef\count@i\@ne
\countdef\count@ii\tw@
\long\def\prepdef#1#2{%
 \@ifxundefined#1{\toks@{}}{\toks@\expandafter{#1}}%
 \toks@ii{#2}%
 \edef#1{\the\toks@ii\the\toks@}%
}%
\long\def\appdef#1#2{%
 \@ifxundefined#1{\toks@{}}{\toks@\expandafter{#1}}%
 \toks@ii{#2}%
 \edef#1{\the\toks@\the\toks@ii}%
}%
\long\def\gappdef#1#2{%
 \@ifxundefined#1{\toks@{}}{\toks@\expandafter{#1}}%
 \toks@ii{#2}%
 \global\edef#1{\the\toks@\the\toks@ii}%
}%
\long\def\appdef@val#1#2{%
 \appdef#1{{#2}}%
}%
\long\def\appdef@e#1#2{%
 \expandafter\appdef
 \expandafter#1%
 \expandafter{#2}%
}%
\long\def\appdef@eval#1#2{%
 \expandafter\appdef@val
 \expandafter#1%
 \expandafter{#2}%
}%
\toksdef\toks@ii=\tw@
\long\def\@ifxundefined#1{\@ifx{\undefined#1}}%
\long\def\@ifnotrelax#1#2#3{\@ifx{\relax#1}{#3}{#2}}%
\long\def\@argswap#1#2{#2#1}%
\long\def\@argswap@val#1#2{#2{#1}}%
\def\@ifxundefined@cs#1{\expandafter\@ifx\expandafter{\csname#1\endcsname\relax}}%
\def\@boolean#1#2{%
  \long\def#1{%
    #2% \if<something>
      \expandafter\true@sw
    \else
      \expandafter\false@sw
    \fi
  }%
}%
\def\@boole@def#1#{\@boolean{#1}}% Implicit #2
\def\@booleantrue#1{\let#1\true@sw}%
\def\@booleanfalse#1{\let#1\false@sw}%
\@boole@def\@ifx#1{\ifx#1}%
\@boole@def\@ifx@empty#1{\ifx\@empty#1}%
\@boole@def\@if@empty#1{\if!#1!}%
\def\@if@sw#1#2{#1\expandafter\true@sw\else\expandafter\false@sw#2}%
\@boole@def\@ifdim#1{\ifdim#1}%
\@boole@def\@ifeof#1{\ifeof#1}%
\@boole@def\@ifhbox#1{\ifhbox#1}%
\@boole@def\@ifhmode{\ifhmode}%
\@boole@def\@ifinner{\ifinner}%
\@boole@def\@ifmmode{\ifmmode}%
\@boole@def\@ifnum#1{\ifnum#1}%
\@boole@def\@ifodd#1{\ifodd#1}%
\@boole@def\@ifvbox#1{\ifvbox#1}%
\@boole@def\@ifvmode{\ifvmode}%
\@boole@def\@ifvoid#1{\ifvoid#1}%
\long\def\true@sw#1#2{#1}%
\long\def\false@sw#1#2{#2}%
\long\def\loopuntil#1{#1{}{\loopuntil{#1}}}%
\long\def\loopwhile#1{#1{\loopwhile{#1}}{}}%
\def\@provide#1{%
 \@ifx{\undefined#1}{\true@sw}{\@ifx{\relax#1}{\true@sw}{\false@sw}}%
 {\def#1}{\def\j@nk}%
}%
\prepdef\document{%
 \endgroup
 \document@inithook
 \true@sw{}%
}%
\let\document@inithook\@empty
\appdef\document@inithook{%
 \AtBeginDocument{\class@documenthook}%
}%
\AtEndDocument{%
 \class@enddocumenthook
}%
\let\class@documenthook\@empty
\let\class@enddocumenthook\@empty
\def\enddocument{%
 \let\AtEndDocument\@firstofone
 \@enddocumenthook
 \@checkend{document}%
 \clear@document
 \check@aux
 \deadcycles\z@
 \@@end
}%
\def\check@aux{\do@check@aux}%
\def\do@check@aux{%
 \@if@sw\if@filesw\fi{%
  \immediate\closeout\@mainaux
  \let\@setckpt\@gobbletwo
  \let\@newl@bel\@testdef
  \@tempswafalse
  \makeatletter
  \input\jobname.aux\relax
 }{}%
 \@dofilelist
 \@ifdim{\font@submax >\fontsubfuzz\relax}{%
  \@font@warning{%
   Size substitutions with differences\MessageBreak
   up to \font@submax\space have occured.\@gobbletwo
  }%
 }{}%
 \@defaultsubs
 \@refundefined
 \@if@sw\if@filesw\fi{%
  \@ifx{\@multiplelabels\relax}{%
   \@if@sw\if@tempswa\fi{%
    \@latex@warning@no@line{%
     Label(s) may have changed.
     Rerun to get cross-references right
    }%
   }{}%
  }{%
    \@multiplelabels
  }%
 }{}%
}%
\def\clear@document{%
 \clearpage
 \do@output@cclv{%
  \Call@AfterLastShipout
 }%
}%
\appdef\class@documenthook{%
 \providecommand\Call@AfterLastShipout{}%
}%
\def\class@extension#1#2{%
 \IfFileExists{#1.#2}{%
  \expandafter\class@extensionfile\csname ver@\@currname.\@currext\endcsname{#1}#2%
 }{%
  \csname rtx@#1\endcsname
 }%
}%
\def\class@extensionfile#1#2#3{%
 \@pass@ptions#3\@unusedoptionlist{#2}%
 \global\let\@unusedoptionlist\@empty
 \expandafter\class@ext@hook\csname#2.#3-h@@k\endcsname#1{#2}#3%
}%
\def\class@ext@hook#1#2#3#4{%
 \@pushfilename@ltx
 \makeatletter
 \let\CurrentOption\@empty
 \@reset@ptions
 \let#1\@empty
 \xdef\@currname{#3}%
 \global\let\@currext#4%
 \global\let\@clsextension\@currext
 \input{#3.#4}%
 \@ifl@ter#4{#3}#2{%
  \class@info{Class extension later than: #2}%
 }{%
  \class@info{Class extension earlier: #2}%
  \@@end
 }%
 #1%
 \let#1\@undefined
 \expandafter\@p@pfilename@ltx\@currnamestack@ltx\@nil
 \@reset@ptions
}%
\def\@pushfilename@ltx{%
 \xdef\@currnamestack@ltx{%
  {\@currname}%
  {\@currext}%
  {\@clsextension}%
  {\the\catcode`\@}%
  \@currnamestack@ltx
 }%
}%
\def\@p@pfilename@ltx#1#2#3#4#5\@nil{%
 \gdef\@currname{#1}%
 \gdef\@currext{#2}%
 \gdef\@clsextension{#3}%
 \catcode`\@#4\relax
 \gdef\@currnamestack@ltx{#5}%
}%
\global\let\@currnamestack@ltx\@empty
\def\flushing{%
  \let\\\@normalcr
  \leftskip\z@skip
  \rightskip\z@skip
  \@rightskip\z@skip
  \parfillskip\@flushglue
}%
\expandafter\DeclareRobustCommand\expandafter\@centercr\expandafter{\@centercr}%
\def\eqnarray@LaTeX{%
   \stepcounter{equation}%
   \def\@currentlabel{\p@equation\theequation}%
   \global\@eqnswtrue
   \m@th
   \global\@eqcnt\z@
   \tabskip\@centering
   \let\\\@eqncr
   $$\everycr{}\halign to\displaywidth\bgroup
       \hskip\@centering$\displaystyle\tabskip\z@skip{##}$\@eqnsel
      &\global\@eqcnt\@ne\hskip \tw@\arraycolsep \hfil${##}$\hfil
      &\global\@eqcnt\tw@ \hskip \tw@\arraycolsep
         $\displaystyle{##}$\hfil\tabskip\@centering
      &\global\@eqcnt\thr@@ \hb@xt@\z@\bgroup\hss##\egroup
         \tabskip\z@skip
      \cr
}
\long\def\eqnarray@fleqn@fixed{%
 \stepcounter{equation}\def\@currentlabel{\p@equation\theequation}%
 \global\@eqnswtrue\m@th\global\@eqcnt\z@
 \tabskip\ltx@mathindent
 \let\\=\@eqncr
 \setlength\abovedisplayskip{\topsep}%
 \ifvmode\addtolength\abovedisplayskip{\partopsep}\fi
 \addtolength\abovedisplayskip{\parskip}%
 \setlength\belowdisplayskip{\abovedisplayskip}%
 \setlength\belowdisplayshortskip{\abovedisplayskip}%
 \setlength\abovedisplayshortskip{\abovedisplayskip}%
 $$%
 \everycr{}%
 \halignt@\linewidth\bgroup
  \hskip\@centering$\displaystyle\tabskip\z@skip{##}$\@eqnsel
  &\global\@eqcnt\@ne
   \hskip\tw@\eqncolsep
   \hfil${{}##{}}$\hfil
  &\global\@eqcnt\tw@
   \hskip\tw@\eqncolsep
   $\displaystyle{##}$\hfil\tabskip\@centering
  &\global\@eqcnt\thr@@\hb@xt@\z@\bgroup\hss##\egroup
   \tabskip\z@skip
  \cr
}%
\@ifx{\eqnarray\eqnarray@LaTeX}{%
 \class@info{Repairing broken LaTeX eqnarray}%
 \let\eqnarray\eqnarray@fleqn@fixed
 \newlength\eqncolsep
 \setlength\eqncolsep\z@
 \let\eqnarray@LaTeX\relax
 \let\eqnarray@fleqn@fixed\relax
}{}%
\def\ltx@mathindent{\@centering}%
\def\set@eqnarray@skips{}%
\def\prep@math{%
 \@ifvmode{\everypar{{\setbox\z@\lastbox}}}{}%
}%
\def\prep@math@patch{%
 \prepdef\equation{\prep@math}%
 \prepdef\eqnarray{\prep@math}%
}%
\def\footnote{\@ifnextchar[\ltx@xfootnote\ltx@yfootnote}%
\def\ltx@xfootnote[#1]{%
 \ltx@def@footproc\ltx@footmark[#1]%
 \expandafter\ltx@foottext\expandafter{\the\csname c@\@mpfn\endcsname}%
}%
\def\ltx@yfootnote{%
 \ltx@stp@footproc\ltx@footmark
 \expandafter\ltx@foottext\expandafter{\the\csname c@\@mpfn\endcsname}%
}%
\def\footnotemark{\@ifnextchar[\ltx@xfootmark\ltx@yfootmark}%
\def\ltx@xfootmark{\ltx@def@footproc\ltx@footmark}%
\def\ltx@yfootmark{\ltx@stp@footproc\ltx@footmark}%
\def\ltx@footmark#1{%
 \leavevmode
 \ifhmode\edef\@x@sf{\the\spacefactor}\nobreak\fi
 \begingroup
  \expandafter\ltx@make@current@footnote\expandafter{\@mpfn}{#1}%
  \expandafter\@argswap@val\expandafter{\Hy@footnote@currentHref}{\hyper@linkstart {link}}%
   \@makefnmark
  \hyper@linkend
 \endgroup
 \ifhmode\spacefactor\@x@sf\fi
 \relax
}%
\def\footnotetext{\@ifnextchar[\ltx@xfoottext\ltx@yfoottext}%
\def\ltx@xfoottext{\ltx@def@footproc\ltx@foottext}%
\def\ltx@yfoottext{\ltx@stp@footproc\ltx@foottext}%
\long\def\ltx@foottext#1#2{%
 \begingroup
  \expandafter\ltx@make@current@footnote\expandafter{\@mpfn}{#1}%
  \@footnotetext{#2}%
 \endgroup
}%
\def\ltx@def@footproc#1[#2]{%
 \begingroup
   \csname c@\@mpfn\endcsname #2\relax
   \unrestored@protected@xdef\@thefnmark{\thempfn}%
 \expandafter\endgroup
 \expandafter#1%
 \expandafter{\the\csname c@\@mpfn\endcsname}%
}%
\def\ltx@stp@footproc#1{%
 \expandafter\stepcounter\expandafter{\@mpfn}%
 \protected@xdef\@thefnmark{\thempfn}%
 \expandafter#1%
 \expandafter{\the\csname c@\@mpfn\endcsname}%
}%
\appdef\class@documenthook{%
 \let\footnote@latex\footnote
 \@ifpackageloaded{hyperref}{}{%
  \let\H@@footnotetext\@footnotetext
  \def\@footnotetext{\H@@footnotetext}%
  \let\H@@mpfootnotetext\@mpfootnotetext
  \def\@mpfootnotetext{\H@@mpfootnotetext}%
 }%
}%
\def\ltx@make@current@footnote#1#2{%
  \csname c@#1\endcsname#2\relax
  \protected@edef\Hy@footnote@currentHref{\@currentHref-#1.\csname the#1\endcsname}%
}%
\def\thempfootnote@latex{{\itshape \@alph \c@mpfootnote }}%
\def\ltx@thempfootnote{\@alph\c@mpfootnote}%
\@ifx{\thempfootnote\thempfootnote@latex}{%
 \class@info{Repairing hyperref-unfriendly LaTeX definition of \string\mpfootnote}%
 \let\thempfootnote\ltx@thempfootnote
}{}%
\def\@makefnmark{%
 \hbox{%
  \@textsuperscript{%
   \normalfont\itshape\@thefnmark
  }%
 }%
}%
\long\def\@footnotetext{%
 \insert\footins\bgroup
  \make@footnotetext
}%
\long\def\@mpfootnotetext{%
 \minipagefootnote@pick
  \make@footnotetext
}%
\long\def\make@footnotetext#1{%
  \set@footnotefont
  \set@footnotewidth
  \@parboxrestore
  \protected@edef\@currentlabel{%
   \csname p@\@mpfn\endcsname\@thefnmark
  }%
  \color@begingroup
   \@makefntext{%
    \rule\z@\footnotesep\ignorespaces#1%
    \@finalstrut\strutbox\vadjust{\vskip\z@skip}%
   }%
  \color@endgroup
 \minipagefootnote@drop
}%
\def\set@footnotefont{%
  \reset@font\footnotesize
  \interlinepenalty\interfootnotelinepenalty
  \splittopskip\footnotesep
  \splitmaxdepth\dp\strutbox
}%
\def\set@footnotewidth{\set@footnotewidth@one}%
\def\robustify@contents{%
 \let \label \@gobble
 \let \index \@gobble
 \let \glossary \@gobble
 \let\footnote \@gobble
 \def\({\string\(}%
 \def\){\string\)}%
 \def\\{\string\\}%
}%
\long\def\addtocontents#1#2{%
 \protected@write\@auxout{\robustify@contents}{\string \@writefile {#1}{#2}}%
}%
\def\addcontentsline#1#2#3{%
 \addtocontents{#1}{%
  \protect\contentsline{#2}{#3}{\thepage}{}%
 }%
}%
\def\label#1{%
 \@bsphack
  \protected@write\@auxout{}{%
   \string\newlabel{#1}{{\@currentlabel}{\thepage}{}{}{}}%
  }%
 \@esphack
}%
\def\ltx@contentsline#1{%
 \expandafter\@ifnotrelax\csname l@#1\endcsname{}{%
  \expandafter\let\csname l@#1\endcsname\@gobbletwo
 }%
 \contentsline@latex{#1}%
}%
\appdef\document@inithook{%
 \let\contentsline@latex\contentsline
 \let\contentsline\ltx@contentsline
}%
\appdef\class@documenthook{%
 \prepdef\caption{\minipagefootnote@here}%
}%
\def\minipagefootnote@init{%
 \setbox\@mpfootins\box\voidb@x
}%
\def\minipagefootnote@pick{%
 \global\setbox\@mpfootins\vbox\bgroup
  \unvbox\@mpfootins
}%
\def\minipagefootnote@drop{%
 \egroup
}%
\def\minipagefootnote@here{%
    \par
    \@ifvoid\@mpfootins{}{%
      \vskip\skip\@mpfootins
      \fullinterlineskip
      \@ifinner{%
       \vtop{\unvcopy\@mpfootins}%
       {\setbox\z@\lastbox}%
      }{}%
      \unvbox\@mpfootins
    }%
}%
\def\minipagefootnote@foot{%
 \@ifvoid\@mpfootins{}{%
  \insert\footins\bgroup\unvbox\@mpfootins\egroup
 }%
}%
\def\endminipage{%
    \par
    \unskip
    \minipagefootnote@here
    \@minipagefalse   %% added 24 May 89
  \color@endgroup
  \egroup
  \expandafter\@iiiparbox\@mpargs{\unvbox\@tempboxa}%
}%
\@booleantrue\floats@sw
\let\@xfloat@LaTeX\@xfloat
\def\@xfloat#1[#2]{%
  \@xfloat@prep
  \@nameuse{fp@proc@#2}%
  \floats@sw{\@xfloat@LaTeX{#1}[#2]}{\@xfloat@anchored{#1}[]}%
}%
\def\@xfloat@prep{%
  \ltx@footnote@pop
  \def\@mpfn{mpfootnote}%
  \def\thempfn{\thempfootnote}%
  \c@mpfootnote\z@
  \let\H@@footnotetext\H@@mpfootnotetext
}%
\let\ltx@footnote@pop\@empty
\def\@xfloat@anchored#1[#2]{%
 \def\@captype{#1}%
 \begin@float@pagebreak
  \let\end@float\end@float@anchored
  \let\end@dblfloat\end@float@anchored
        \hsize\columnwidth
        \@parboxrestore
        \@floatboxreset
  \minipagefootnote@init
}%
\def\end@float@anchored{%
  \minipagefootnote@here
  \par\vskip\z@skip
 \par
 \end@float@pagebreak
}%
\def\begin@float@pagebreak{\par\addvspace\intextsep}%
\def\end@float@pagebreak{\par\addvspace\intextsep}%
\def\@mpmakefntext#1{%
 \parindent=1em
 \noindent
 \hb@xt@1em{\hss\@makefnmark}%
 #1%
}%
\def\do@if@floats#1#2{%
 \floats@sw{}{%
  \expandafter\newwrite
              \csname#1write\endcsname
  \expandafter\def
              \csname#1@stream\endcsname{\jobname#2}%
  \expandafter\immediate
  \expandafter\openout
              \csname#1write\endcsname
              \csname#1@stream\endcsname\relax
  \@ifxundefined\@float@LaTeX{%
   \let\@float@LaTeX\@float
   \let\@dblfloat@LaTeX\@dblfloat
   \let\@float\write@float
   \let\@dblfloat\write@floats
  }{}%
  \let@environment{#1@float}{#1}%
  \let@environment{#1@floats}{#1*}%
  \@ifxundefined@cs{#1@write}{}{%
   \let@environment{#1}{#1@write}%
  }%
 }%
}%
\def\triggerpar{\leavevmode\@@par}%
\def\oneapage{\def\begin@float@pagebreak{\newpage}\def\end@float@pagebreak{\newpage}}%
\def\print@float#1#2{%
 \lengthcheck@sw{%
  \total@float{#1}%
 }{}%
 \@ifxundefined@cs{#1write}{}{%
  \begingroup
   \@booleanfalse\floats@sw
   #2%
   \raggedbottom
   \def\array@default{v}% floats must
   \let\@float\@float@LaTeX
   \let\@dblfloat\@dblfloat@LaTeX
   \let\trigger@float@par\triggerpar
   \let@environment{#1}{#1@float}%
   \let@environment{#1*}{#1@floats}%
   \expandafter\prepdef\csname#1\endcsname{\trigger@float@par}%
   \expandafter\prepdef\csname#1*\endcsname{\trigger@float@par}%
   \@namedef{fps@#1}{h!}%
   \expandafter\immediate
   \expandafter\closeout
               \csname#1write\endcsname
   \everypar{%
    \global\let\trigger@float@par\relax
    \global\everypar{}\setbox\z@\lastbox
    \@ifxundefined@cs{#1sname}{}{%
     \begin@float@pagebreak
     \expandafter\section
     \expandafter*%
     \expandafter{%
                  \csname#1sname\endcsname
                 }%
    }%
   }%
   \input{\csname#1@stream\endcsname}%
  \endgroup
  \global\expandafter\let\csname#1write\endcsname\relax
 }%
}%
\chardef\@xvi=16\relax
\mathchardef\@twopowerfourteen="4000
\mathchardef\@twopowertwo="4
\def\tally@float#1{%
 \begingroup
  \@tempcnta\count\@currbox
  \divide\@tempcnta\@xxxii
  \multiply\@tempcnta\@xxxii
  \advance\count\@currbox-\@tempcnta
  \divide\@tempcnta\@xxxii
  \@ifnum{\count\@currbox>\@xvi}{%
   \advance\count\@currbox-\@xvi\@booleantrue\@temp@sw
  }{%
   \@booleanfalse\@temp@sw
  }%
  \show@box@size@sw{%
   \class@info{Float #1
    (\the\@tempcnta)[\@temp@sw{16+}{}\the\count\@currbox]^^J%
    (\the\ht\@currbox+\the\dp\@currbox)X\the\wd\@currbox
   }%
  }{}%
 \endgroup
 \expandafter\let
 \expandafter\@tempa
             \csname fbox@\csname ftype@#1\endcsname\endcsname
 \@ifnotrelax\@tempa{%
  \@ifhbox\@tempa{%
   \setbox\@tempboxa\vbox{\unvcopy\@currbox\hrule}%
   \dimen@\ht\@tempboxa
   \divide\dimen@\@twopowerfourteen
   \@ifdim{\wd\@tempboxa<\textwidth}{%
    \advance\dimen@\ht\@tempa
    \global\ht\@tempa\dimen@
   }{%
    \advance\dimen@\dp\@tempa
    \global\dp\@tempa\dimen@
   }%
  }{}%
 }{}%
}%
\def\total@float#1{%
 \expandafter\let
 \expandafter\@tempa
             \csname fbox@\csname ftype@#1\endcsname\endcsname
 \@ifnotrelax\@tempa{%
  \@ifhbox\@tempa{%
   \@tempdima\the\ht\@tempa\divide\@tempdima\@twopowertwo\@tempcnta\@tempdima
   \@tempdimb\the\dp\@tempa\divide\@tempdimb\@twopowertwo\@tempcntb\@tempdimb
   \class@info{Total #1: Column(\the\@tempcnta pt), Page(\the\@tempcnta pt)}%
  }{}%
 }{}%
}%
\def\write@float#1{\write@@float{#1}{#1}}%
\def\endwrite@float{\@Esphack}%
\def\write@floats#1{\write@@float{#1*}{#1}}%
\def\endwrite@floats{\@Esphack}%
\def\write@@float#1#2{%
  \ifhmode
     \@bsphack
  \fi
  \chardef\@tempc\csname#2write\endcsname
  \toks@{\begin{#1}}%
  \def\@tempb{#1}%
  \expandafter\let\csname end#1\endcsname\endwrite@float
  \catcode`\^^M\active
  \@makeother\{\@makeother\}\@makeother\%
  \write@floatline
}%
\begingroup
 \catcode`\[\the\catcode`\{\catcode`\]\the\catcode`\}\@makeother\{\@makeother\}%
 \gdef\float@end@tag#1\end{#2}#3\@nul[%
  \def\@tempa[#2]%
  \@ifx[\@tempa\@tempb][\end[#2]][\write@floatline]%
 ]%
 \obeylines%
 \gdef\write@floatline#1^^M[%
  \begingroup%
   \newlinechar`\^^M%
   \toks@\expandafter[\the\toks@#1]\immediate\write\@tempc[\the\toks@]%
  \endgroup%
  \toks@[]%
  \float@end@tag#1\end{}\@nul%
 ]%
\endgroup
\def\@alph#1{\ifcase#1\or a\or b\or c\or d\else\@ialph{#1}\fi}
\def\@ialph#1{\ifcase#1\or \or \or \or \or e\or f\or g\or h\or i\or j\or
  k\or l\or m\or n\or o\or p\or q\or r\or s\or t\or u\or v\or w\or x\or
  y\or z\or aa\or bb\or cc\or dd\or ee\or ff\or gg\or hh\or ii\or jj\or
  kk\or ll\or mm\or nn\or oo\or pp\or qq\or rr\or ss\or tt\or uu\or
  vv\or ww\or xx\or yy\or zz\else\@ctrerr\fi}
\def\@startsection#1#2#3#4#5#6{%
 \@startsection@hook
 \if@noskipsec \leavevmode \fi
 \par
 \@tempskipa #4\relax
 \@afterindenttrue
 \ifdim \@tempskipa <\z@
  \@tempskipa -\@tempskipa \@afterindentfalse
 \fi
 \if@nobreak
  \everypar{}%
 \else
  \addpenalty\@secpenalty\addvspace\@tempskipa
 \fi
 \@ifstar
  {\@dblarg{\@ssect@ltx{#1}{#2}{#3}{#4}{#5}{#6}}}%
  {\@dblarg{\@sect@ltx {#1}{#2}{#3}{#4}{#5}{#6}}}%
}%
\def\@startsection@hook{}%
\class@info{Repairing broken LateX \string\@sect}%
\def\@sect@ltx#1#2#3#4#5#6[#7]#8{%
  \@ifnum{#2>\c@secnumdepth}{%
    \def\H@svsec{\phantomsection}%
    \let\@svsec\@empty
  }{%
    \H@refstepcounter{#1}%
    \def\H@svsec{%
     \phantomsection
    }%
    \protected@edef\@svsec{{#1}}%
    \@ifundefined{@#1cntformat}{%
     \prepdef\@svsec\@seccntformat
    }{%
     \expandafter\prepdef
     \expandafter\@svsec
                 \csname @#1cntformat\endcsname
    }%
  }%
  \@tempskipa #5\relax
  \@ifdim{\@tempskipa>\z@}{%
    \begingroup
      \interlinepenalty \@M
      #6{%
       \@ifundefined{@hangfrom@#1}{\@hang@from}{\csname @hangfrom@#1\endcsname}%
       {\hskip#3\relax\H@svsec}{\@svsec}{#8}%
      }%
      \@@par
    \endgroup
    \@ifundefined{#1mark}{\@gobble}{\csname #1mark\endcsname}{#7}%
    \addcontentsline{toc}{#1}{%
      \@ifnum{#2>\c@secnumdepth}{%
       \protect\numberline{}%
      }{%
       \protect\numberline{\csname the#1\endcsname}%
      }%
      #8}%
  }{%
    \def\@svsechd{%
      #6{%
       \@ifundefined{@runin@to@#1}{\@runin@to}{\csname @runin@to@#1\endcsname}%
       {\hskip#3\relax\H@svsec}{\@svsec}{#8}%
      }%
      \@ifundefined{#1mark}{\@gobble}{\csname #1mark\endcsname}{#7}%
      \addcontentsline{toc}{#1}{%
        \@ifnum{#2>\c@secnumdepth}{%
         \protect\numberline{}%
        }{%
         \protect\numberline{\csname the#1\endcsname}%
        }%
        #8}%
    }%
  }%
  \@xsect{#5}%
}%
\def\@hang@from#1#2#3{\@hangfrom{#1#2}#3}%
\def\@runin@to #1#2#3{#1#2#3}%
\def\@ssect@ltx#1#2#3#4#5#6[#7]#8{%
  \def\H@svsec{\phantomsection}%
  \@tempskipa #5\relax
  \@ifdim{\@tempskipa>\z@}{%
    \begingroup
      \interlinepenalty \@M
      #6{%
       \@ifundefined{@hangfroms@#1}{\@hang@froms}{\csname @hangfroms@#1\endcsname}%
       {\hskip#3\relax\H@svsec}{#8}%
      }%
      \@@par
    \endgroup
    \@ifundefined{#1smark}{\@gobble}{\csname #1smark\endcsname}{#7}%
    \addcontentsline{toc}{#1}{\protect\numberline{}#8}%
  }{%
    \def\@svsechd{%
      #6{%
       \@ifundefined{@runin@tos@#1}{\@runin@tos}{\csname @runin@tos@#1\endcsname}%
       {\hskip#3\relax\H@svsec}{#8}%
      }%
      \@ifundefined{#1smark}{\@gobble}{\csname #1smark\endcsname}{#7}%
      \addcontentsline{toc}{#1}{\protect\numberline{}#8}%
    }%
  }%
  \@xsect{#5}%
}%
\def\@hang@froms#1#2{#1#2}%
\def\@runin@tos #1#2{#1#2}%
\def\init@hyperref{%
 \providecommand\phantomsection{}%
 \providecommand\hyper@makecurrent[1]{}%
 \providecommand\Hy@raisedlink[1]{}%
 \providecommand\hyper@anchorstart[1]{}%
 \providecommand\hyper@anchorend{}%
 \providecommand\hyper@linkstart[2]{}%
 \providecommand\hyper@linkend{}%
 \providecommand\@currentHref{}%
}%
\let\H@refstepcounter\refstepcounter
\appdef\document@inithook{%
 \init@hyperref
}%
\def\sec@upcase#1{\relax{#1}}%
\appdef\document@inithook{%
 \@ifpackageloaded{array}{\switch@array}{\switch@tabular}%
 \prepdef\endtabular{\endtabular@hook}%
 \@provide\endtabular@hook{}%
 \prepdef\endarray{\endarray@hook}%
 \@provide\endarray@hook{}%
 \providecommand\array@hook{}%
 \prepdef\@tabular{\tabular@hook}%
 \@provide\tabular@hook{}%
}%
\def\switch@tabular{%
 \let\@array@sw\@array@sw@array
 \@ifx{\@array\@array@LaTeX}{%
  \@ifx{\multicolumn\multicolumn@LaTeX}{%
   \@ifx{\@tabular\@tabular@LaTeX}{%
    \@ifx{\@tabarray\@tabarray@LaTeX}{%
     \@ifx{\array\array@LaTeX}{%
      \@ifx{\endarray\endarray@LaTeX}{%
       \@ifx{\endtabular\endtabular@LaTeX}{%
        \@ifx{\@mkpream\@mkpream@LaTeX}{%
         \@ifx{\@addamp\@addamp@LaTeX}{%
          \@ifx{\@arrayacol\@arrayacol@LaTeX}{%
           \@ifx{\@tabacol\@tabacol@LaTeX}{%
            \@ifx{\@arrayclassz\@arrayclassz@LaTeX}{%
             \@ifx{\@tabclassiv\@tabclassiv@LaTeX}{%
              \@ifx{\@arrayclassiv\@arrayclassiv@LaTeX}{%
               \@ifx{\@tabclassz\@tabclassz@LaTeX}{%
                \@ifx{\@classv\@classv@LaTeX}{%
                 \@ifx{\hline\hline@LaTeX}{%
                  \@ifx{\@tabularcr\@tabularcr@LaTeX}{%
                   \@ifx{\@xtabularcr\@xtabularcr@LaTeX}{%
                    \@ifx{\@xargarraycr\@xargarraycr@LaTeX}{%
                     \@ifx{\@yargarraycr\@yargarraycr@LaTeX}{%
                      \true@sw
                     }{%
                      \false@sw
                     }%
                    }{%
                     \false@sw
                    }%
                   }{%
                    \false@sw
                   }%
                  }{%
                   \false@sw
                  }%
                 }{%
                  \false@sw
                 }%
                }{%
                 \false@sw
                }%
               }{%
                \false@sw
               }%
              }{%
               \false@sw
              }%
             }{%
              \false@sw
             }%
            }{%
             \false@sw
            }%
           }{%
            \false@sw
           }%
          }{%
           \false@sw
          }%
         }{%
          \false@sw
         }%
        }{%
         \false@sw
        }%
       }{%
        \false@sw
       }%
      }{%
       \false@sw
      }%
     }{%
      \false@sw
     }%
    }{%
     \false@sw
    }%
   }{%
    \false@sw
   }%
  }{%
   \false@sw
  }%
 }{%
  \false@sw
 }%
 {%
  \class@info{Patching LaTeX tabular.}%
 }{%
  \class@info{Unrecognized LaTeX tabular. Please update this document class! (Proceeding with fingers crossed.)}%
 }%
 \let\@array\@array@ltx
 \let\multicolumn\multicolumn@ltx
 \let\@tabular\@tabular@ltx
 \let\@tabarray\@tabarray@ltx
 \let\array\array@ltx
 \let\endarray\endarray@ltx
 \let\endtabular\endtabular@ltx
 \let\@mkpream\@mkpream@ltx
 \let\@addamp\@addamp@ltx
 \let\@arrayacol\@arrayacol@ltx
 \let\@tabacol\@tabacol@ltx
 \let\@arrayclassz\@arrayclassz@ltx
 \let\@tabclassiv\@tabclassiv@ltx
 \let\@arrayclassiv\@arrayclassiv@ltx
 \let\@tabclassz\@tabclassz@ltx
 \let\@classv\@classv@ltx
 \let\hline\hline@ltx
 \let\@tabularcr\@tabularcr@ltx
 \let\@xtabularcr\@xtabularcr@ltx
 \let\@xargarraycr\@xargarraycr@ltx
 \let\@yargarraycr\@yargarraycr@ltx
}%
\def\switch@array{%
 \@ifpackageloaded{colortbl}{\let\switch@array@info\colortbl@message}{\let\switch@array@info\array@message}%
 \let\@array@sw\@array@sw@LaTeX
 \@ifx{\@array\@array@array}{%
  \@ifx{\@tabular\@tabular@array}{%
   \@ifx{\@tabarray\@tabarray@array}{%
    \@ifx{\array\array@array}{%
     \@ifx{\endarray\endarray@array}{%
      \@ifx{\endtabular\endtabular@array}{%
       \@ifx{\@mkpream\@mkpream@array}{%
        \@ifx{\@classx\@classx@array}{%
         \@ifx{\insert@column\insert@column@array}{%
          \@ifx{\@arraycr\@arraycr@array}{%
           \@ifx{\@xarraycr\@xarraycr@array}{%
            \@ifx{\@xargarraycr\@xargarraycr@array}{%
             \@ifx{\@yargarraycr\@yargarraycr@array}{%
              \true@sw
             }{%
              \false@sw
             }%
            }{%
             \false@sw
            }%
           }{%
            \false@sw
           }%
          }{%
           \false@sw
          }%
         }{%
          \false@sw
         }%
        }{%
         \false@sw
        }%
       }{%
        \false@sw
       }%
      }{%
       \false@sw
      }%
     }{%
      \false@sw
     }%
    }{%
     \false@sw
    }%
   }{%
    \false@sw
   }%
  }{%
   \false@sw
  }%
 }{%
  \false@sw
 }{%
  \class@info{Patching array package.}%
 }{%
  \switch@array@info
 }%
 \let\@array    \@array@array@new
 \let\@@array   \@array % Cosi fan tutti
 \let\@tabular  \@tabular@array@new
 \let\@tabarray \@tabarray@array@new
 \let\array     \array@array@new
 \let\endarray  \endarray@array@new
 \let\endtabular\endtabular@array@new
 \let\@mkpream  \@mkpream@array@new
 \let\@classx   \@classx@array@new
 \let\@arrayacol\@arrayacol@ltx
 \let\@tabacol  \@tabacol@ltx
 \let\insert@column\insert@column@array@new
 \expandafter\let\csname endtabular*\endcsname\endtabular % Cosi fan tutti
 \let\@arraycr  \@arraycr@new
 \let\@xarraycr \@xarraycr@new
 \let\@xargarraycr\@xargarraycr@new
 \let\@yargarraycr\@yargarraycr@new
}%
\def\array@message{%
 \class@info{Unrecognized array package. Please update this document class! (Proceeding with fingers crossed.)}%
}%
\def\colortbl@message{%
 \class@info{colortbl package is loaded. (Proceeding with fingers crossed.)}%
}%
\def\@array@sw@LaTeX{\@ifx{\\\@tabularcr}}%
\def\@array@sw@array{\@ifx{\d@llarbegin\begingroup}}%
\def\@tabular@LaTeX{%
 \leavevmode
 \hbox\bgroup$%
  \let\@acol\@tabacol
  \let\@classz\@tabclassz
  \let\@classiv\@tabclassiv
  \let\\\@tabularcr
  \@tabarray
}%
\def\@tabular@ltx{%
  \let\@acoll\@tabacoll
  \let\@acolr\@tabacolr
  \let\@acol\@tabacol
  \let\@classz\@tabclassz
  \let\@classiv\@tabclassiv
  \let\\\@tabularcr
  \@tabarray
}%
\def\@tabular@array{%
 \leavevmode
 \hbox\bgroup$%
  \col@sep\tabcolsep
  \let\d@llarbegin\begingroup
  \let\d@llarend\endgroup
  \@tabarray
}%
\def\@tabular@array@new{%
  \let\@acoll\@tabacoll
  \let\@acolr\@tabacolr
  \let\@acol\@tabacol
  \let\d@llarbegin\begingroup
  \let\d@llarend\endgroup
  \@tabarray
}%
\def\@tabarray@LaTeX{%
 \m@th\@ifnextchar[\@array{\@array[c]}%
}%
\def\@tabarray@ltx{%
 \m@th\@ifnextchar[\@array{\expandafter\@array\expandafter[\array@default]}%
}%
\def\@tabarray@array{%
 \@ifnextchar[{\@@array}{\@@array[c]}%
}%
\def\@tabarray@array@new{%
 \@ifnextchar[{\@@array}{\expandafter\@@array\expandafter[\array@default]}%
}%
\newcount\intertabularlinepenalty
\intertabularlinepenalty=100
\newcount\@tbpen
\appdef\samepage{\intertabularlinepenalty\@M}%
\def\@tabularcr@LaTeX{{\ifnum 0=`}\fi \@ifstar \@xtabularcr \@xtabularcr}%
\def\@tabularcr@ltx{{\ifnum 0=`}\fi \@ifstar {\global \@tbpen \@M \@xtabularcr }{\global \@tbpen \intertabularlinepenalty \@xtabularcr }}%
\def\@xtabularcr@LaTeX{\@ifnextchar [\@argtabularcr {\ifnum 0=`{\fi }\cr }}%
\def\@xtabularcr@ltx{\@ifnextchar [\@argtabularcr {\ifnum 0=`{\fi }\cr \noalign {\penalty \@tbpen }}}%
\def\@xargarraycr@LaTeX#1{\@tempdima #1\advance \@tempdima \dp \@arstrutbox \vrule \@height \z@ \@depth \@tempdima \@width \z@ \cr}%
\def\@xargarraycr@ltx#1{\@tempdima #1\advance \@tempdima \dp \@arstrutbox \vrule \@height \z@ \@depth \@tempdima \@width \z@ \cr \noalign {\penalty \@tbpen }}%
\def\@yargarraycr@LaTeX#1{\cr \noalign {\vskip #1}}%
\def\@yargarraycr@ltx#1{\cr \noalign {\penalty \@tbpen \vskip #1}}%
\def\@arraycr@array{%
 \relax
 \iffalse{\fi\ifnum 0=`}\fi
 \@ifstar \@xarraycr \@xarraycr
}%
\def\@arraycr@new{%
 \relax
 \iffalse{\fi\ifnum 0=`}\fi
 \@ifstar {\global \@tbpen \@M \@xarraycr }{\global \@tbpen \intertabularlinepenalty \@xarraycr }%
}%
\def\@xarraycr@array{%
 \@ifnextchar [%]
 \@argarraycr {\ifnum 0=`{}\fi\cr}%
}%
\def\@xarraycr@new{%
 \@ifnextchar [%]
 \@argarraycr {\ifnum 0=`{}\fi\cr \noalign {\penalty \@tbpen }}%
}%
\def\@xargarraycr@array#1{%
 \unskip
 \@tempdima #1\advance\@tempdima \dp\@arstrutbox
 \vrule \@depth\@tempdima \@width\z@
 \cr
}%
\def\@xargarraycr@new#1{%
 \unskip
 \@tempdima #1\advance\@tempdima \dp\@arstrutbox
 \vrule \@depth\@tempdima \@width\z@
 \cr
 \noalign {\penalty \@tbpen }%
}%
\def\@yargarraycr@array#1{%
 \cr
 \noalign{\vskip #1}%
}%
\def\@yargarraycr@new#1{%
 \cr
 \noalign{\penalty \@tbpen \vskip #1}%
}%
\def\array@LaTeX{%
 \let\@acol\@arrayacol
 \let\@classz\@arrayclassz
 \let\@classiv\@arrayclassiv
 \let\\\@arraycr
 \let\@halignto\@empty
 \@tabarray
}%
\def\array@ltx{%
 \@ifmmode{}{\@badmath$}%
 \let\@acoll\@arrayacol
 \let\@acolr\@arrayacol
 \let\@acol\@arrayacol
 \let\@classz\@arrayclassz
 \let\@classiv\@arrayclassiv
 \let\\\@arraycr
 \let\@halignto\@empty
 \@tabarray
}%
\def\array@array{%
 \col@sep\arraycolsep
 \def\d@llarbegin{$}\let\d@llarend\d@llarbegin\gdef\@halignto{}%
 \@tabarray
}
\def\array@array@new{%
 \@ifmmode{}{\@badmath$}%
 \let\@acoll\@arrayacol
 \let\@acolr\@arrayacol
 \let\@acol\@arrayacol
 \def\d@llarbegin{$}%
 \let\d@llarend\d@llarbegin
 \gdef\@halignto{}%
 \@tabarray
}%
\def\@array@LaTeX[#1]#2{%
  \if #1t\vtop \else \if#1b\vbox \else \vcenter \fi\fi
  \bgroup
  \setbox\@arstrutbox\hbox{%
    \vrule \@height\arraystretch\ht\strutbox
           \@depth\arraystretch \dp\strutbox
           \@width\z@}%
  \@mkpream{#2}%
  \edef\@preamble{%
    \ialign \noexpand\@halignto
      \bgroup \@arstrut \@preamble \tabskip\z@skip \cr}%
  \let\@startpbox\@@startpbox \let\@endpbox\@@endpbox
  \let\tabularnewline\\%
    \let\par\@empty
    \let\@sharp##%
    \set@typeset@protect
    \lineskip\z@skip\baselineskip\z@skip
    \ifhmode \@preamerr\z@ \@@par\fi
    \@preamble
}%
\def\@array@ltx[#1]#2{%
 \@nameuse{@array@align@#1}%
  \set@arstrutbox
  \@mkpream{#2}%
  \prepdef\@preamble{%
    \tabskip\tabmid@skip
    \@arstrut
  }%
  \appdef\@preamble{%
    \tabskip\tabright@skip
    \cr
    \array@row@pre
  }%
  \let\tabularnewline\\%
  \let\par\@empty
  \let\@sharp##%
  \set@typeset@protect
  \lineskip\z@skip\baselineskip\z@skip
  \tabskip\tableft@skip\relax
  \ifhmode \@preamerr\z@ \@@par\fi
  \everycr{}%
  \expandafter\halign\expandafter\@halignto\expandafter\bgroup\@preamble
}%
\def\set@arstrutbox{%
  \setbox\@arstrutbox\hbox{%
    \vrule \@height\arraystretch\ht\strutbox
           \@depth\arraystretch \dp\strutbox
           \@width\z@
  }%
}%
\def\@array@array[#1]#2{%
  \@tempdima \ht \strutbox
  \advance \@tempdima by\extrarowheight
  \setbox \@arstrutbox \hbox{\vrule
             \@height \arraystretch \@tempdima
             \@depth \arraystretch \dp \strutbox
             \@width \z@}%
  \begingroup
  \@mkpream{#2}%
  \xdef\@preamble{\noexpand \ialign \@halignto
                  \bgroup \@arstrut \@preamble
                          \tabskip \z@ \cr}%
  \endgroup
  \@arrayleft
  \if #1t\vtop \else \if#1b\vbox \else \vcenter \fi \fi
  \bgroup
  \let \@sharp ##\let \protect \relax
  \lineskip \z@
  \baselineskip \z@
  \m@th
  \let\\\@arraycr \let\tabularnewline\\\let\par\@empty \@preamble
}%
\def\@array@array@new[#1]#2{%
  \@tempdima\ht\strutbox
  \advance\@tempdima by\extrarowheight
  \setbox\@arstrutbox\hbox{%
   \vrule \@height\arraystretch\@tempdima
          \@depth \arraystretch\dp\strutbox
          \@width \z@
  }%
  \begingroup
   \@mkpream{#2}%
   \xdef\@preamble{\@preamble}%
  \endgroup
  \prepdef\@preamble{%
   \tabskip\tabmid@skip
    \@arstrut
  }%
  \appdef\@preamble{%
   \tabskip\tabright@skip
   \cr
   \array@row@pre
  }%
  \@arrayleft
  \@nameuse{@array@align@#1}%
  \m@th
  \let\\\@arraycr
  \let\tabularnewline\\%
  \let\par\@empty
  \let\@sharp##%
  \set@typeset@protect
  \lineskip\z@\baselineskip\z@
  \tabskip\tableft@skip
  \everycr{}%
  \expandafter\halign\expandafter\@halignto\expandafter\bgroup\@preamble
}%
\def\endarray@LaTeX{%
 \crcr\egroup\egroup
}%
\def\endarray@ltx{%
 \crcr\array@row@pst\egroup\egroup
}%
\def\endarray@array{%
 \crcr \egroup \egroup \@arrayright \gdef\@preamble{}%
}%
\def\endarray@array@new{%
 \crcr\array@row@pst\egroup\egroup % Same as \endarray@ltx
 \@arrayright
 \global\let\@preamble\@empty
}%
\def\endtabular@LaTeX{%
 \crcr\egroup\egroup $\egroup
}%
\def\endtabular@ltx{%
 \endarray
}%
\def\endtabular@array{%
 \endarray $\egroup
}%
\def\endtabular@array@new{%
 \endarray
}%
\@namedef{endtabular*}{\endtabular}%
\long\def\multicolumn@LaTeX#1#2#3{%
 \multispan{#1}\begingroup
  \@mkpream{#2}%
  \def\@sharp{#3}\set@typeset@protect
  \let\@startpbox\@@startpbox\let\@endpbox\@@endpbox
  \@arstrut \@preamble\hbox{}\endgroup\ignorespaces
}%
\long\def\multicolumn@ltx#1#2#3{%
 \multispan{#1}%
 \begingroup
  \@mkpream{#2}%
  \def\@sharp{#3}%
  \set@typeset@protect
 %\let\@startpbox\@@startpbox\let\@endpbox\@@endpbox
  \@arstrut
  \@preamble
  \hbox{}%
 \endgroup
 \ignorespaces
}%
\def\@array@align@t{\leavevmode\vtop\bgroup}%
\def\@array@align@b{\leavevmode\vbox\bgroup}%
\def\@array@align@c{\leavevmode\@ifmmode{\vcenter\bgroup}{$\vcenter\bgroup\aftergroup$\aftergroup\relax}}%
\def\@array@align@v{%
 \@ifmmode{%
  \@badmath
  \vcenter\bgroup
 }{%
  \@ifinner{%
   $\vcenter\bgroup\aftergroup$
  }{%
   \@@par\bgroup
  }%
 }%
}%
\def\array@default{c}%
\def\array@row@rst{%
 \let\@array@align@v\@array@align@c
}%
\def\array@row@pre{}%
\def\array@row@pst{}%
\newcommand\toprule{\tab@rule{\column@font}{\column@fil}{\frstrut}}%
\newcommand\colrule{\unskip\lrstrut\\\tab@rule{\body@font}{}{\frstrut}}%
\newcommand\botrule{\unskip\lrstrut\\\noalign{\hline@rule}{}}%
\def\hline@LaTeX{%
 \noalign{\ifnum0=`}\fi\hrule \@height \arrayrulewidth \futurelet
   \reserved@a\@xhline
}%
\def\hline@ltx{%
 \noalign{%
  \ifnum0=`}\fi
  \hline@rule
  \futurelet\reserved@a\@xhline
 % \noalign ended in \@xhline
}%
\def\@xhline@unneeded{%
 \say\reserved@a
 \ifx\reserved@a\hline
  \vskip\doublerulesep
  \vskip-\arrayrulewidth
 \fi
 \ifnum0=`{\fi}%
}%
\def\tab@rule#1#2#3{%
 \crcr
 \noalign{%
  \hline@rule
  \gdef\@arstrut@hook{%
   \global\let\@arstrut@hook\@empty
   #3%
  }%
  \gdef\cell@font{#1}%
  \gdef\cell@fil{#2}%
 }%
}%
\def\column@font{}%
\def\column@fil{}%
\def\body@font{}%
\def\cell@font{}%
\def\frstrut{}%
\def\lrstrut{}%
\def\@arstrut@hline{%
 \relax
 \@ifmmode{\copy}{\unhcopy}\@arstrutbox@hline
 \@arstrut@hook
}%
\let\@arstrut@org\@arstrut
\def\@arstrut@hook{%
 \global\let\@arstrut\@arstrut@org
}%
\newbox\@arstrutbox@hline
\appdef\set@arstrutbox{%
  \setbox\@arstrutbox@hline\hbox{%
    \setbox\z@\hbox{$0^{0}_{}$}%
    \dimen@\ht\z@\advance\dimen@\@arstrut@hline@clnc
    \@ifdim{\dimen@<\arraystretch\ht\strutbox}{\dimen@=\arraystretch\ht\strutbox}{}%
    \vrule \@height\dimen@
           \@depth\arraystretch \dp\strutbox
           \@width\z@
  }%
}%
\def\hline@rule{%
 \hrule \@height \arrayrulewidth
 \global\let\@arstrut\@arstrut@hline
}%
\def\@arstrut@hline@clnc{2\p@}% % Klootch: magic number
\def\tableft@skip{\z@skip}%
\def\tabmid@skip{\z@skip}%\@flushglue
\def\tabright@skip{\z@skip}%
\def\tableftsep{\tabcolsep}%
\def\tabmidsep{\tabcolsep}%
\def\tabrightsep{\tabcolsep}%
\def\cell@fil{}%
\def\pbox@hook{}%
\appdef\@arstrut{\@arstrut@hook}%
\let\@arstrut@hook\@empty
\def\@addtopreamble{\appdef\@preamble}%
\def\@mkpream@LaTeX#1{%
  \@firstamptrue\@lastchclass6
  \let\@preamble\@empty
  \let\protect\@unexpandable@protect
  \let\@sharp\relax
  \let\@startpbox\relax\let\@endpbox\relax
  \@expast{#1}%
  \expandafter\@tfor \expandafter
    \@nextchar \expandafter:\expandafter=\reserved@a\do
       {\@testpach\@nextchar
    \ifcase \@chclass \@classz \or \@classi \or \@classii \or \@classiii
      \or \@classiv \or\@classv \fi\@lastchclass\@chclass}%
  \ifcase \@lastchclass \@acol
      \or \or \@preamerr \@ne\or \@preamerr \tw@\or \or \@acol \fi
}%
\def\@mkpream@ltx#1{%
 \@firstamptrue
 \@lastchclass6
 \let\@preamble\@empty
 \let\protect\@unexpandable@protect
 \let\@sharp\relax
 \@expast{#1}%
 \expandafter\@tfor\expandafter\@nextchar\expandafter:\expandafter=\reserved@a
 \do{%
  \expandafter\@testpach\expandafter{\@nextchar}%
  \ifcase\@chclass
   \@classz
  \or
   \@classi
  \or
   \@classii
  \or
   \@classiii
  \or
   \@classiv
  \or
   \@classv
  \fi
  \@lastchclass\@chclass
 }%
 \ifcase\@lastchclass
  \@acolr % right-hand column
 \or
 \or
  \@preamerr\@ne
 \or
  \@preamerr\tw@
 \or
 \or
  \@acolr % right-hand column
 \fi
}%
\def\insert@column@array{%
   \the@toks \the \@tempcnta
   \ignorespaces \@sharp \unskip
   \the@toks \the \count@ \relax
}%
\def\insert@column@array@new{%
 \the@toks\the\@tempcnta
 \array@row@rst\cell@font
 \ignorespaces\@sharp\unskip
 \the@toks\the\count@
 \relax
}%
\def\@mkpream@relax{%
 \let\tableftsep   \relax
 \let\tabmidsep    \relax
 \let\tabrightsep  \relax
 \let\array@row@rst\relax
 \let\cell@font    \relax
 \let\@startpbox   \relax
}%
\def\@mkpream@array#1{%
   \gdef\@preamble{}\@lastchclass 4 \@firstamptrue
   \let\@sharp\relax \let\@startpbox\relax \let\@endpbox\relax
   \@temptokena{#1}\@tempswatrue
   \@whilesw\if@tempswa\fi{\@tempswafalse\the\NC@list}%
   \count@\m@ne
   \let\the@toks\relax
   \prepnext@tok
   \expandafter \@tfor \expandafter \@nextchar
    \expandafter :\expandafter =\the\@temptokena \do
   {\@testpach
   \ifcase \@chclass \@classz \or \@classi \or \@classii
     \or \save@decl \or \or \@classv \or \@classvi
     \or \@classvii \or \@classviii
     \or \@classx
     \or \@classx \fi
   \@lastchclass\@chclass}%
   \ifcase\@lastchclass
   \@acol \or
   \or
   \@acol \or
   \@preamerr \thr@@ \or
   \@preamerr \tw@ \@addtopreamble\@sharp \or
   \or
   \else  \@preamerr \@ne \fi
   \def\the@toks{\the\toks}%
}%
\def\@mkpream@array@new#1{%
 \gdef\@preamble{}%
 \@lastchclass\f@ur
 \@firstamptrue
 \let\@sharp\relax
 \@mkpream@relax
 \@temptokena{#1}\@tempswatrue
 \@whilesw\if@tempswa\fi{\@tempswafalse\the\NC@list}%
 \count@\m@ne
 \let\the@toks\relax
 \prepnext@tok
 \expandafter\@tfor\expandafter\@nextchar\expandafter:\expandafter=\the\@temptokena
 \do{%
  \@testpach
  \ifcase\@chclass
   \@classz
  \or
   \@classi
  \or
   \@classii
  \or
   \save@decl
  \or
  \or
   \@classv
  \or
   \@classvi
  \or
   \@classvii
  \or
   \@classviii
  \or
   \@classx
  \or
   \@classx
  \fi
  \@lastchclass\@chclass
 }%
 \ifcase\@lastchclass
  \@acolr % right-hand column
 \or
 \or
  \@acolr % right-hand column
 \or
  \@preamerr\thr@@
 \or
  \@preamerr\tw@\@addtopreamble\@sharp
 \or
 \or
 \else
  \@preamerr\@ne
 \fi
 \def\the@toks{\the\toks}%
}%
\appdef\@mkpream@relax{%
 \let\CT@setup       \relax
 \let\CT@color       \relax
 \let\CT@do@color    \relax
 \let\color          \relax
 \let\CT@column@color\relax
 \let\CT@row@color   \relax
 \let\CT@cell@color  \relax
}%
\def\@addamp@LaTeX{%
  \if@firstamp\@firstampfalse\else\edef\@preamble{\@preamble &}\fi
}%
\def\@addamp@ltx{%
 \if@firstamp\@firstampfalse\else\@addtopreamble{&}\fi
}%
\def\@arrayacol@LaTeX{%
 \edef\@preamble{\@preamble \hskip \arraycolsep}%
}%
\def\@arrayacol@ltx{%
 \@addtopreamble{\hskip\arraycolsep}%
}%
\def\@tabacoll{%
 \@addtopreamble{\hskip\tableftsep\relax}%
}%
\def\@tabacol@LaTeX{%
 \edef\@preamble{\@preamble \hskip \tabcolsep}%
}%
\def\@tabacol@ltx{%
 \@addtopreamble{\hskip\tabmidsep\relax}%
}%
\def\@tabacolr{%
 \@addtopreamble{\hskip\tabrightsep\relax}%
}%
\def\@arrayclassz@LaTeX{%
 \ifcase \@lastchclass \@acolampacol \or \@ampacol \or
   \or \or \@addamp \or
   \@acolampacol \or \@firstampfalse \@acol \fi
 \edef\@preamble{\@preamble
  \ifcase \@chnum
     \hfil$\relax\@sharp$\hfil \or $\relax\@sharp$\hfil
    \or \hfil$\relax\@sharp$\fi}%
}%
\def\@arrayclassz@ltx{%
 \ifcase\@lastchclass
  \@acolampacol
 \or
  \@ampacol
 \or
 \or
 \or
  \@addamp
 \or
  \@acolampacol
 \or
  \@firstampfalse\@acoll
 \fi
 \ifcase\@chnum
  \@addtopreamble{%
   \hfil\array@row@rst$\relax\@sharp$\hfil
  }%
 \or
  \@addtopreamble{%
   \array@row@rst$\relax\@sharp$\hfil
  }%
 \or
  \@addtopreamble{%
   \hfil\array@row@rst$\relax\@sharp$%
  }%
 \fi
}%
\def\@tabclassz@LaTeX{%
  \ifcase\@lastchclass
    \@acolampacol
  \or
    \@ampacol
  \or
  \or
  \or
    \@addamp
  \or
    \@acolampacol
  \or
    \@firstampfalse\@acol
  \fi
  \edef\@preamble{%
    \@preamble{%
      \ifcase\@chnum
        \hfil\ignorespaces\@sharp\unskip\hfil
      \or
        \hskip1sp\ignorespaces\@sharp\unskip\hfil
      \or
        \hfil\hskip1sp\ignorespaces\@sharp\unskip
      \fi}}%
}%
\def\@tabclassz@ltx{%
 \ifcase\@lastchclass
  \@acolampacol
 \or
  \@ampacol
 \or
 \or
 \or
  \@addamp
 \or
  \@acolampacol
 \or
  \@firstampfalse\@acoll
 \fi
 \ifcase\@chnum
  \@addtopreamble{%
   {\hfil\array@row@rst\cell@font\ignorespaces\@sharp\unskip\hfil}%
  }%
 \or
  \@addtopreamble{%
   {\cell@fil\hskip1sp\array@row@rst\cell@font\ignorespaces\@sharp\unskip\hfil}%
  }%
 \or
  \@addtopreamble{%
   {\hfil\hskip1sp\array@row@rst\cell@font\ignorespaces\@sharp\unskip\cell@fil}%
  }%
 \fi
}%
\def\@tabclassiv@LaTeX{%
 \@addtopreamble\@nextchar
}%
\def\@tabclassiv@ltx{%
 \expandafter\@addtopreamble\expandafter{\@nextchar}%
}%
\def\@arrayclassiv@LaTeX{%
 \@addtopreamble{$\@nextchar$}%
}%
\def\@arrayclassiv@ltx{%
 \expandafter\@addtopreamble\expandafter{\expandafter$\@nextchar$}%
}%
\def\@classv@LaTeX{%
 \@addtopreamble{\@startpbox{\@nextchar}\ignorespaces
 \@sharp\@endpbox}%
}%
\def\@classv@ltx{%
 \expandafter\@addtopreamble
 \expandafter{%
 \expandafter \@startpbox
 \expandafter {\@nextchar}%
 \pbox@hook\array@row@rst\cell@font\ignorespaces\@sharp\@endpbox
 }%
}%
\def\@classx@array{%
  \ifcase \@lastchclass
  \@acolampacol \or
  \@addamp \@acol \or
  \@acolampacol \or
  \or
  \@acol \@firstampfalse \or
  \@addamp
  \fi
}%
\def\@classx@array@new{%
 \ifcase \@lastchclass
  \@acolampacol
 \or
  \@addamp \@acol
 \or
  \@acolampacol
 \or
 \or
  \@firstampfalse\@acoll
 \or
  \@addamp
 \fi
}%
\def\@xbitor@LaTeX #1{\@tempcntb \count#1
   \ifnum \@tempcnta =\z@
   \else
     \divide\@tempcntb\@tempcnta
     \ifodd\@tempcntb \@testtrue\fi
   \fi}%
\def\@xbitor@ltx#1{%
 \@tempcntb\count#1\relax
 \@ifnum{\@tempcnta=\z@}{}{%
  \divide\@tempcntb\@tempcnta
  \@ifodd\@tempcntb{\@testtrue}{}%
 }%
}%
\@ifx{\@xbitor\@xbitor@LaTeX}{%
  \class@info{Repairing broken LaTeX \string\@xbitor}%
}{%
  \class@info{Unrecognized LaTeX \string\@xbitor. Please update this document class! (Proceeding with fingers crossed.)}%
}%
\let\@xbitor\@xbitor@ltx
\newcommand*\@gobble@opt@one[2][]{}%
\def\@starttoc#1{%
  \begingroup
    \toc@pre
    \makeatletter
    \@input{\jobname.#1}%
    \if@filesw
      \expandafter\newwrite\csname tf@#1\endcsname
      \immediate\openout \csname tf@#1\endcsname \jobname.#1\relax
    \fi
    \@nobreakfalse
    \toc@post
  \endgroup
}%
\def\toc@pre{}%
\def\toc@post{}%
\def\toc@@font{}%
\def\ltxu@dotsep{\z@}%
\let\tocdim@section       \leftmargini
\let\tocdim@subsection    \leftmarginii
\let\tocdim@subsubsection \leftmarginiii
\let\tocdim@paragraph     \leftmarginiv
\let\tocdim@appendix      \leftmarginv
\let\tocdim@pagenum       \leftmarginvi
\def\toc@pre@auto{%
  \toc@@font
  \@tempdima\z@
  \toc@setindent\@tempdima{section}%
  \toc@setindent\@tempdima{subsection}%
  \toc@setindent\@tempdima{subsubsection}%
  \toc@setindent\@tempdima{paragraph}%
  \toc@letdimen{appendix}%
  \toc@letdimen{pagenum}%
}%
\def\toc@post@auto{%
  \if@filesw
   \begingroup
    \toc@writedimen{section}%
    \toc@writedimen{subsection}%
    \toc@writedimen{subsubsection}%
    \toc@writedimen{paragraph}%
    \toc@writedimen{appendix}%
    \toc@writedimen{pagenum}%
   \endgroup
  \fi
}%
\def\toc@setindent#1#2{%
 \csname tocdim@#2\endcsname\tocdim@min\relax
 \@ifundefined{tocmax@#2}{\@namedef{tocmax@#2}{\z@}}{}%
 \advance#1\@nameuse{tocmax@#2}\relax
 \expandafter\edef\csname tocleft@#2\endcsname{\the#1}%
}%
\def\toc@letdimen#1{%
 \csname tocdim@#1\endcsname\tocdim@min\relax
 \@ifundefined{tocmax@#1}{\@namedef{tocmax@#1}{\z@}}{}%
 \expandafter\let\csname tocleft@#1\expandafter\endcsname\csname tocmax@#1\endcsname
}%
\def\toc@writedimen#1{%
 \immediate\write\@auxout{%
  \gdef\expandafter\string\csname tocmax@#1\endcsname{%
   \expandafter\the\csname tocdim@#1\endcsname
  }%
 }%
}%
\def\l@@sections#1#2#3#4{%
 \begingroup
  \everypar{}%
  \set@tocdim@pagenum\@tempboxa{#4}%
  \global\@tempdima\csname tocdim@#2\endcsname
  \leftskip\csname tocleft@#2\endcsname\relax
  \dimen@\csname tocleft@#1\endcsname\relax
  \parindent-\leftskip\advance\parindent\dimen@
  \rightskip\tocleft@pagenum plus 1fil\relax
  \skip@\parfillskip\parfillskip\z@
  \let\numberline\numberline@@sections
  \@nameuse{l@f@#2}%
  \ignorespaces#3\unskip\nobreak\hskip\skip@
  \hb@xt@\rightskip{\hfil\unhbox\@tempboxa}\hskip-\rightskip\hskip\z@skip
  \expandafter\par
  \expandafter\aftergroup\csname tocdim@#2%
  \expandafter\endcsname
  \expandafter\endgroup
              \the\@tempdima\relax
}%
\def\set@tocdim@pagenum#1#2{%
 \setbox#1\hbox{\ignorespaces#2}%
 \@ifdim{\tocdim@pagenum<\wd#1}{\global\tocdim@pagenum\wd#1}{}%
}%
\def\numberline@@sections#1{%
 \leavevmode\hb@xt@-\parindent{%
  \hfil
  \@if@empty{#1}{}{%
   \setbox\z@\hbox{#1.\kern\ltxu@dotsep}%
   \@ifdim{\@tempdima<\wd\z@}{\global\@tempdima\wd\z@}{}%
   \unhbox\z@
  }%
 }%
 \ignorespaces
}%
\def\tocdim@min{\z@}%
\def\list#1#2{%
  \ifnum \@listdepth >5\relax
    \@toodeep
  \else
    \global\advance\@listdepth\@ne
  \fi
  \rightmargin\z@
  \listparindent\z@
  \itemindent\z@
  \csname @list\romannumeral\the\@listdepth\endcsname
  \def\@itemlabel{#1}%
  \let\makelabel\@mklab
  \@nmbrlistfalse
  #2\relax
  \@trivlist
  \parskip\parsep
  \set@listindent
  \ignorespaces
}%
\def\set@listindent@parshape{%
 \parindent\listparindent
 \advance\@totalleftmargin\leftmargin
 \advance\linewidth-\rightmargin
 \advance\linewidth-\leftmargin
 \parshape\@ne\@totalleftmargin\linewidth
}%
\def\set@listindent@{%
 \parindent\listparindent
 \advance\@totalleftmargin\leftmargin
 \advance\rightskip\rightmargin
 \advance\leftskip\@totalleftmargin
}%
\let\set@listindent\set@listindent@parshape
\providecommand\href[0]{\begingroup\@sanitize@url\@href}%
\def\@href#1{\@@startlink{#1}\endgroup\@@href}%
\def\@@href#1{#1\@@endlink}%
\providecommand \url  [0]{\begingroup\@sanitize@url \@url }%
\def \@url #1{\endgroup\@href {#1}{\URL@prefix#1}}%
\providecommand \URL@prefix [0]{URL }%
\providecommand\doi[0]{\begingroup\@sanitize@url\@doi}%
\def\@doi#1{\endgroup\@@startlink{\doibase#1}doi:\discretionary {}{}{}#1\@@endlink }%
\providecommand \doibase [0]{https://doi.org/}%
\providecommand \@sanitize@url[0]{\chardef\cat@space\the\catcode`\ \@sanitize\catcode`\ \cat@space}%
\def\@@startlink#1{}%
\def\@@endlink{}%
\@ifxundefined \pdfoutput {\true@sw}{\@ifnum{\z@=\pdfoutput}{\true@sw}{\false@sw}}%
{%
 \def\@@startlink@hypertext#1{\leavevmode\special{html:<a href="#1">}}%
 \def\@@endlink@hypertext{\special{html:</a>}}%
}{%
 \def\@@startlink@hypertext#1{%
  \leavevmode
  \pdfstartlink\pdfstartlink@attr
   user{/Subtype/Link/A<</Type/Action/S/URI/URI(#1)>>}%
  \relax
 }%
 \def\@@endlink@hypertext{\pdfendlink}%
 \def\pdfstartlink@attr{attr{/Border[0 0 1 ]/H/I/C[0 1 1]}}%
}%
\def\hypertext@enable@ltx{%
 \let\@@startlink\@@startlink@hypertext
 \let\@@endlink\@@endlink@hypertext
}%
\def\href@Hy{\hyper@normalise \href@ }%
\def\href@Hy@ltx{\@ifnextchar\bgroup\Hy@href{\hyper@normalise\href@}}%
\def\Hy@href#{\hyper@normalise\href@}%
\begingroup
  \endlinechar=-1 %
  \catcode`\^^A=14 %
  \catcode`\^^M\active
  \catcode`\%\active
  \catcode`\#\active
  \catcode`\_\active
  \catcode`\$\active
  \catcode`\&\active
  \gdef\hyper@normalise@ltx{^^A
    \begingroup
    \catcode`\^^M\active
    \def^^M{ }^^A
    \catcode`\%\active
    \let%\@percentchar
    \let\%\@percentchar
    \catcode`\#\active
    \def#{\hyper@hash}^^A
    \def\#{\hyper@hash}^^A
    \@makeother\&^^A
    \edef&{\string&}^^A
    \edef\&{\string&}^^A
    \edef\textunderscore{\string_}^^A
    \let\_\textunderscore
    \catcode`\_\active
    \let_\textunderscore
    \let~\hyper@tilde
    \let\~\hyper@tilde
    \let\textasciitilde\hyper@tilde
    \let\\\@backslashchar
    \edef${\string$}^^A
    \Hy@safe@activestrue
    \hyper@n@rmalise
  }^^A
  \catcode`\#=6 ^^A
  \gdef\Hy@ActiveCarriageReturn@ltx{^^M}^^A
  \gdef\hyper@n@rmalise@ltx#1#2{^^A
    \def\Hy@tempa{#2}^^A
    \ifx\Hy@tempa\Hy@ActiveCarriageReturn
      \Hy@ReturnAfterElseFi{^^A
        \hyper@@normalise{#1}^^A
      }^^A
    \else
      \Hy@ReturnAfterFi{^^A
        \hyper@@normalise{#1}{#2}^^A
      }^^A
    \fi
  }^^A
  \gdef\hyper@@normalise@ltx#1#2{^^A
    \edef\Hy@tempa{^^A
      \endgroup
      \noexpand#1{\Hy@RemovePercentCr#2%^^M\@nil}^^A
    }^^A
    \Hy@tempa
  }^^A
  \gdef\Hy@RemovePercentCr@ltx#1%^^M#2\@nil{^^A
    #1^^A
    \ifx\limits#2\limits
    \else
      \Hy@ReturnAfterFi{^^A
        \Hy@RemovePercentCr #2\@nil
      }^^A
    \fi
  }^^A
\endgroup
\def\switch@hyperref@href{%
 \expandafter\@ifx\expandafter{\csname href \endcsname\href@Hy}{
  \class@info{Repairing hyperref 6.75r \string\href}%
  \let\hyper@normalise\hyper@normalise@ltx
  \let\hyper@@normalise\hyper@@normalise@ltx
  \let\hyper@n@rmalise\hyper@n@rmalise@ltx
  \let\Hy@ActiveCarriageReturn\Hy@ActiveCarriageReturn@ltx
  \let\Hy@RemovePercentCr\Hy@RemovePercentCr@ltx
  \let\href\href@Hy@ltx
 }{}%
}%
\appdef\document@inithook{\switch@hyperref@href}%
\def\typeout@org#1{%
 \begingroup
  \set@display@protect
  \immediate\write\@unused{#1}%
 \endgroup
}%
\long\def\typeout@ltx#1{%
 \begingroup
  \set@display@protect
  \immediate\write\@unused{#1}%
 \endgroup
}%
\@ifx{\typeout\typeout@org}{%
 \class@info{Making \string\typeout\space \string\long}%
 \let\typeout\typeout@ltx
}{}%
\endinput
%%
%% End of file `ltxutil.sty'.
