# Supplementary material for: Active Magnetic-Field Stabilization with Atomic Magnetometer
Source: Sensors (Basel). 2020 Jul 30;20(15):4241. doi: 10.3390/s20154241 (PMC7435849; doi:10.3390/s20154241)
Supplement: Supplementary file 1 [file sensors-20-04241-s001.zip › sensors-856128-Supplementary/revtex4-2-tds/tex/latex/revtex/revsymb4-2.sty]

%%
%% This is file `revsymb4-2.sty',
%% generated with the docstrip utility.
%%
%% The original source files were:
%%
%% revtex4-2.dtx  (with options: `revsymb')
%% 
%% This file is part of the APS files in the REVTeX 4 distribution.
%% For the version number, search on the string 
%% Original version by David Carlisle
%% Modified by Arthur Ogawa (mailto:arthur_ogawa at sbcglobal dot net)
%% 
%% Version (4.2a, unreleased)
%% Modified by Aptara on behalf of American Physical Society and American Institute of Physics
%% 
%% Version (4.2b,4.2c)
%% Modified by Mark Doyle, American Physical Society (mailto:revtex at aps.org)
%% 
%% Copyright (c) 2019 American Physical Society.
%% https://journals.aps.org/revtex/
%% mailto:revtex@aps.org
%% 
%% See the REVTeX 4.2 README-REVTEX file for restrictions and more information.
%% 
\NeedsTeXFormat{LaTeX2e}[1996/12/01]%
\ProvidesPackage{revsymb4-2}
 [2019/01/18/14:29:48 4.2c (https://journals.aps.org/revtex/ for documentation)]% \fileversion
\def\REVSYMB@warn#1{\PackageWarningNoLine{revsymb}{#1}}%
\DeclareRobustCommand\lambdabar{%
  \bgroup
    \def\@tempa{%
      \hbox{%
        \raise.73\ht\z@
        \hb@xt@\z@{%
          \kern.25\wd\z@
          \vrule \@width.5\wd\z@\@height.1\p@\@depth.1\p@
          \hss
        }%
        \box\z@
      }%
    }%
    \mathchoice
      {\setbox\z@\hbox{$\displaystyle     \lambda$}\@tempa}%
      {\setbox\z@\hbox{$\textstyle        \lambda$}\@tempa}%
      {\setbox\z@\hbox{$\scriptstyle      \lambda$}\@tempa}%
      {\setbox\z@\hbox{$\scriptscriptstyle\lambda$}\@tempa}%
  \egroup
}%
\DeclareRobustCommand\openone{\leavevmode\hbox{\small1\normalsize\kern-.33em1}}%
\DeclareRobustCommand\corresponds{\replace@command\corresponds\triangleq}%
\DeclareRobustCommand\overcirc{\replace@command\overcirc\mathring}%
\DeclareRobustCommand\overdots{\replace@command\overdots\dddot}%
\DeclareRobustCommand\REV@triangleq{%
 {\lower.2ex\hbox{=}}{\kern-.75em^\triangle}%
}%
\DeclareRobustCommand\REV@dddot[1]{%
 \@ontopof{#1}{\cdots}{1.0}\mathord{\box2}%
}%
\DeclareRobustCommand\altsuccsim{\succ\kern-.9em_\sim\kern.3em}%
\DeclareRobustCommand\altprecsim{\prec\kern-1em_\sim\kern.3em}%
\let\REV@succsim\altsuccsim
\let\REV@precsim\altprecsim
\DeclareRobustCommand\REV@lesssim{\mathrel{\mathpalette\vereq{<}}}%
\DeclareRobustCommand\REV@gtrsim{\mathrel{\mathpalette\vereq{>}}}%
\DeclareRobustCommand\alt{\lesssim}
\DeclareRobustCommand\agt{\gtrsim}
\def\vereq#1#2{%
 \lower3\p@\vbox{%
  \baselineskip1.5\p@
  \lineskip1.5\p@
  \ialign{$\m@th#1\hfill##\hfil$\crcr#2\crcr\sim\crcr}%
 }%
}%
\DeclareRobustCommand\tensor[1]{\@ontopof{#1}{\leftrightarrow}{1.15}\mathord{\box2}}
\DeclareRobustCommand\overstar[1]{\@ontopof{#1}{\ast}{1.15}\mathord{\box2}}
\DeclareRobustCommand\loarrow[1]{\@ontopof{#1}{\leftarrow}{1.15}\mathord{\box2}}
\DeclareRobustCommand\roarrow[1]{\@ontopof{#1}{\rightarrow}{1.15}\mathord{\box2}}
\def\@ontopof#1#2#3{%
 {%
  \mathchoice
    {\@@ontopof{#1}{#2}{#3}\displaystyle     \scriptstyle      }%
    {\@@ontopof{#1}{#2}{#3}\textstyle        \scriptstyle      }%
    {\@@ontopof{#1}{#2}{#3}\scriptstyle      \scriptscriptstyle}%
    {\@@ontopof{#1}{#2}{#3}\scriptscriptstyle\scriptscriptstyle}%
 }%
}%
\def\@@ontopof#1#2#3#4#5{%
  \setbox\z@\hbox{$#4#1$}%
  \setbox\f@ur\hbox{$#5#2$}%
  \setbox\tw@\null\ht\tw@\ht\z@ \dp\tw@\dp\z@
  \@ifdim{\wd\z@>\wd\f@ur}{%
    \setbox\f@ur\hb@xt@\wd\z@{\hss\box\f@ur\hss}%
    \mathord{\rlap{\raise#3\ht\z@\box\f@ur}\box\z@}%
  }{%
    \setbox\f@ur\hb@xt@.9\wd\f@ur{\hss\box\f@ur\hss}%
    \setbox\z@\hb@xt@\wd\f@ur{\hss$#4\relax#1$\hss}%
    \mathord{\rlap{\copy\z@}\raise#3\ht\z@\box\f@ur}%
  }%
}%
\DeclareRobustCommand\frak{%
 \REVSYMB@warn{%
  Command \string\frak\space unsupported:^^J%
  please use \string\mathfrak\space instead.%
 }%
 \global\let\frak\mathfrak
 \frak
}%
\DeclareRobustCommand\REV@mathfrak{%
 \REVSYMB@warn{%
  Command \string\mathfrak\space undefined:^^J%
  please specify the amsfonts or amssymb option!%
 }%
 \global\let\mathfrak\@firstofone
 \mathfrak
}%
\DeclareRobustCommand\Bbb{%
 \REVSYMB@warn{%
  Command \string\Bbb\space unsupported:^^J%
  please use \string\mathbb\space instead.%
 }%
 \global\let\Bbb\mathbb
 \Bbb
}%
\DeclareRobustCommand\REV@mathfrak{%
 \REVSYMB@warn{%
  Command \string\mathbb\space undefined:^^J%
  please specify the amsfonts or amssymb option!%
 }%
 \global\let\mathbb\@firstofone
 \mathbb
}%
\def\Bigglb{\REV@boldopen \Bigg}%
\def\Biglb {\REV@boldopen \Big }%
\def\bigglb{\REV@boldopen \bigg}%
\def\biglb {\REV@boldopen \big }%
\def\Biggrb{\REV@boldclose\Bigg}%
\def\Bigrb {\REV@boldclose\Big }%
\def\biggrb{\REV@boldclose\bigg}%
\def\bigrb {\REV@boldclose\big }%
\def\REV@pmb#1{%
 \hbox{%
  \setbox\z@=\hbox{#1}%
  \kern-.02em\copy\z@\kern-\wd\z@
  \kern .04em\copy\z@\kern-\wd\z@
  \kern-.02em
  \raise.04em\copy\z@
 }%
}%
\def\REV@boldopen #1#2{\mathopen {\REV@pmb{$#1#2$}}}%
\def\REV@boldclose#1#2{\mathclose{\REV@pmb{$#1#2$}}}%
\def\revsymb@inithook{%
 \@ifxundefined\dddot{\let\dddot\REV@dddot}{}%
 \@ifxundefined\triangleq{\let\triangleq\REV@triangleq}{}%
 \@ifxundefined\succsim{\let\succsim\altsuccsim}{}%
 \@ifxundefined\precsim{\let\precsim\altprecsim}{}%
 \@ifxundefined\lesssim{\let\lesssim\REV@lesssim}{}%
 \@ifxundefined\gtrsim {\let\gtrsim \REV@gtrsim }{}%
 \@ifxundefined\mathfrak{\let\mathfrak\REV@mathfrak}{}%
 \@ifxundefined\mathbb{\let\mathbb\REV@mathbb}{}%
}%
\endinput
%%
%% End of file `revsymb4-2.sty'.
