# Supplementary material for: Active Magnetic-Field Stabilization with Atomic Magnetometer
Source: Sensors (Basel). 2020 Jul 30;20(15):4241. doi: 10.3390/s20154241 (PMC7435849; doi:10.3390/s20154241)
Supplement: Supplementary file 1 [file sensors-20-04241-s001.zip › sensors-856128-Supplementary/SupplementaryMaterial.bib]

%1957
@article{doi:10.1063/1.1715856,
author = {Scott,G. G. },
title = {Compensation of the Earth's Magnetic Field},
journal = {Review of Scientific Instruments},
volume = {28},
number = {4},
pages = {270-273},
year = {1957},
doi = {10.1063/1.1715856},
URL = {https://doi.org/10.1063/1.1715856},
eprint = {https://doi.org/10.1063/1.1715856}
}


%1983

@inproceedings{StabilityAnalysis,
  title={The K factor: A new mathematical tool for stability analysis and synthesis},
  author={Venable, H Dean},
  booktitle={Proc. Powercon},
  volume={10},
  pages={H1--1},
  year={1983}
}

%1991


@article{MSR1991,
author = {Ma,Yu Pei  and Wikswo,John P. },
title = {Magnetic shield for wide--bandwidth magnetic measurements for nondestructive testing and biomagnetism},
journal = {Review of Scientific Instruments},
volume = {62},
number = {11},
pages = {2654-2661},
year = {1991},
doi = {10.1063/1.1142195},
URL = {https://doi.org/10.1063/1.1142195},
eprint = {https://doi.org/10.1063/1.1142195}
}


%1996
@ARTICLE{MSR1996,
author={G. {Kajiwara} and K. {Harakawa} and H. {Ogata} and H. {Kado}},
journal={IEEE Transactions on Magnetics},
title={High-performance magnetically shielded room},
year={1996},
volume={32},
number={4},
pages={2582-2585},
abstract={An ultrahigh-performance magnetically shielded room was completed as a part of a biomagnetic measuring system using superconducting quantum interference device. From the difference between environmental magnetic noise and a signal, necessary shielding factor was decided to be 1/100000 at low frequencies and 1/1000 at high frequencies. The soccer ball shaped room consists of four layers of permalloy and a layer of aluminum, and provides a space 4 meters in diameter in which magnetic fields are very weak. An independent base was built and the room was fixed rigidly to it. Because permalloy is very sensitive to shocks, the materials for the room were cut in the factory, carried with care, and assembled with screws on site. Xenon lamps supply light via optical fibers and the room is ventilated by way of many small holes in the floor. The door is equipped with the air pressure system.},
keywords={magnetic shielding;laboratories;biomagnetism;magnetic noise;biomedical engineering;biomedical measurement;magnetically shielded room;biomagnetic measuring system;SQUID;magnetic noise;permalloy layer;aluminum layer;weak magnetic fields;Xenon lamps;optical fibers;ventilation;air pressure system;Al;FeNi;Magnetic shielding;Superconducting magnets;Frequency;Magnetic devices;Biomagnetics;Superconducting device noise;Superconducting devices;Superconducting epitaxial layers;SQUIDs;Interference},
doi={10.1109/20.511401},
ISSN={1941-0069},
month={July},}

%1997
@article{IOAN1997329,
title = "Dynamical cancellation of the environmental magnetic disturbing fields",
journal = "Sensors and Actuators A: Physical",
volume = "59",
number = "1",
pages = "329 - 333",
year = "1997",
note = "1st European magnetic sensors and actuators conference",
issn = "0924-4247",
doi = "https://doi.org/10.1016/S0924-4247(97)80200-2",
url = "http://www.sciencedirect.com/science/article/pii/S0924424797802002",
author = "C. Ioan and A. [Republic of Moldovanu] and C. Macovei and Elena [Republic of Moldovanu] and M. Macoviciuc",
keywords = "Magnetic disturbances, Helmholz coils, Dynamical compensation, Triaxial configuration"
}

%1999

%Î´µ¼ÈëÎÄÏ×¹ÜÀíÈí¼þ
@ARTICLE{SuperconductingMagneticShield,
author={H. {Ohta} and M. {Aono} and T. {Matsui} and Y. {Uchikawa} and K. {Kobayashi} and K. {Tanabe} and S. {Takeuchi} and K. {Narasaki} and S. {Tsunematsu} and Y. {Koyabu} and Y. {Kamekawa} and K. {Nakayama} and T. {Shimizu} and  {Koike} and K. {Hoshino} and H. {Kotaka} and E. {Sudoh} and H. {Takahara} and Y. {Yoshida} and K. {Shinada} and M. {Takahata} and Y. {Yamada} and K. {Kamijo}},
  journal={IEEE Transactions on Applied Superconductivity},
 title={Neuromagnetic SQUID measurement in a superconducting magnetic shield},
  year={1999},
  volume={9},
  number={2},
  pages={4073-4076},
  abstract={A superconducting magnetic shield of high-Tc superconductor Bi(Pb)SrCaCuOx has been constructed whose diameter is 65 cm and length is 160 cm respectively. We have successfully observed somatosensory evoked magnetic fields coming out from human brains in the superconducting magnetic shield stimulating the median nerves of patients by current pulses. We made a 64-channel whole-head SQUID magnetometer of SNS (Superconductor/Normal metal/Superconductor) junctions. The sensitivities of the dc-SQUID of mesoscopic SNS junctions are around 5 fT//spl radic/(Hz) even in rather unfavorable surroundings. The magnetic shield can reduce a magnetic field to around -80 dB or 10/sup -4/ even at as low a frequency as 0.05 Hz.},
  keywords={magnetoencephalography;SQUID magnetometers;magnetic shielding;superconductor-normal-superconductor devices;biomedical equipment;somatosensory phenomena;neuromagnetic SQUID measurement;superconducting magnetic shield;HTSC shield;somatosensory evoked magnetic fields;human brain;median nerves stimulation;current pulses;whole-head SQUID magnetometer;superconductor-normal-superconductor junctions;mesoscopic SNS junctions;helmet-size shield;65 cm;160 cm;Bi(Pb)SrCaCuO;SQUIDs;Magnetic shielding;Superconducting magnets;Superconducting devices;High temperature superconductors;Josephson junctions;Magnetic field measurement;Superconducting coils;Bismuth compounds;Superconducting films},
  doi={10.1109/77.783921},
  ISSN={1558-2515},
  month={June},}


@article{doi:10.1063/1.1149779,
author = {Platzek,D.  and Nowak,H.  and Giessler,F.  and R\"other,J.  and Eiselt,M. },
title = {Active shielding to reduce low frequency disturbances in direct current near biomagnetic measurements},
journal = {Review of Scientific Instruments},
volume = {70},
number = {5},
pages = {2465-2470},
year = {1999},
doi = {10.1063/1.1149779},
URL = {https://doi.org/10.1063/1.1149779},
eprint = {https://doi.org/10.1063/1.1149779}
}


%2000

%2001

@article{PhysRevA.65.013403,
  title = {Subrecoil Raman spectroscopy of cold cesium atoms},
  author = {Ringot, J. and Szriftgiser, P. and Garreau, J. C.},
  journal = {Phys. Rev. A},
  volume = {65},
  issue = {1},
  pages = {013403},
  numpages = {7},
  year = {2001},
  month = {Dec},
  publisher = {American Physical Society},
  doi = {10.1103/PhysRevA.65.013403},
  url = {https://link.aps.org/doi/10.1103/PhysRevA.65.013403}
}


@article{BOROVIKOV2001198,
title = "Precise NMR measurement and stabilization system of magnetic field of a superconducting 7T wave length shifter",
journal = "Nuclear Instruments and Methods in Physics Research Section A: Accelerators, Spectrometers, Detectors and Associated Equipment",
volume = "467-468",
pages = "198 - 201",
year = "2001",
note = "7th Int.Conf. on Synchrotron Radiation Instrumentation",
issn = "0168-9002",
doi = "https://doi.org/10.1016/S0168-9002(01)00273-X",
url = "http://www.sciencedirect.com/science/article/pii/S016890020100273X",
author = "V.M. Borovikov and M.G. Fedurin and G.V. Karpov and D.A. Korshunov and E.A. Kuper and M.V. Kuzin and V.R. Mamkin and A.S. Medvedko and N.A. Mezentsev and V.V. Repkov and V.A. Shkaruba and E.I. Shubin and V.F. Veremeenko",
keywords = "NMR, Measurement, Field, Probe, Persistent switch, WLS",
abstract = "The system of measurement and stabilization of the magnetic field in the superconducting 7T wave length shifter (WLS), designed at Budker Institute of Nuclear Physics are described. The measurementsare performed by nuclear magnetic resonance (NMR) magnetometer at two points of the WLS magnetic field. Stabilization of the field is provided by the current pumping system. The stabilization system is based on precise NMR measurement of magnetic field as a feedback signal for computer code which control currents inside the superconducting coils. The problem of the magnetic field measurements with NMR method consists in wide spread of field in the measured area (up to 50Gs/mm), wide temperature range of WLS operating, small space for probe and influence of iron hysteresis. Special solid-state probes were designed to satisfy this requirements. The accuracy of magnetic field measurements at probe locations is not worse than 20ppm. For the WLS field of 7T the reproducibility of the magnetic field of 30ppm has been achieved."
}

@inproceedings{PTBshielding,
  title={The 8-layered magnetically shielded room of the PTB: Design and construction},
  author={Bork, J and Hahlbohm, HD and Klein, R and Schnabel, A},
  booktitle={Biomag2000, Proc. 12th Int. Conf. on Biomagnetism},
  pages={970--73},
  year={2001},
  organization={Espoo, Finland}
}


%2002


%2003
@article{Hilgenfeld_2003,
	doi = {10.1088/0967-3334/24/3/303},
	url = {https://doi.org/10.1088%2F0967-3334%2F24%2F3%2F303},
	year = {2003},
	month = {may},
	publisher = {{IOP} Publishing},
	volume = {24},
	number = {3},
	pages = {661--669},
	author = {B Hilgenfeld and E Str hmel and H Nowak and J Haueisen},
	title = {Active magnetic shielding for biomagnetic measurement using spatial gradient fields},
	journal = {Physiological Measurement},
	abstract = {Biomagnetic measurement performed outside a magnetically shielded room is subject to distortion by strong magnetic fields. Reducing such disturbances can enhance and stabilize biomagnetic measurement conditions in the absence of passive shielding. We have developed an active magnetic shielding system that produces both homogeneous and spatial gradient magnetic fields. The system is composed of anisotropic magnetoresistive sensors, a digital signal processor controller and two different coil systems. In order to improve the measurement environment for a first-order gradient coil SQUID system, the disturbing vertical magnetic fields and vertical field gradients are reduced, thus achieving a shielding factor of approximately 6 at 100 Hz. Our system provides a more flexible and less costly alternative to magnetically shielded rooms.}
}


%2004

%ÕâÆªÎÄÕÂºÜÀ÷º¦£¬ÓÐ´«µÝº¯Êý·ÖÎö£¬»¹ËµÁËÎÈ¶¨µÄÌõ¼þÊÇ¿ª»·´«µÝº¯ÊýÎª1µÄÊ±ºò£¬ÏàÒÆ²»ÄÜ³¬¹ý+-180¡ã
%Õâ¸öÒ²ÊÇPID(ÑÏ¸ñÀ´ËµÊÇI)
@article{ActiveScreen2004,
	doi = {10.1088/0953-2048/17/12/001},
	url = {https://doi.org/10.1088%2F0953-2048%2F17%2F12%2F001},
	year = {2004},
	month = {oct},
	publisher = {{IOP} Publishing},
	volume = {17},
	number = {12},
	pages = {1365--1371},
	author = {F Resmer and H Nowak and F Gie{\ss}ler and J Haueisen},
	title = {Development of an active magnetic screen to allow a biomagnetometer to be used in an unshielded environment},
	journal = {Superconductor Science and Technology},
	abstract = {Biomagnetic signals are up to six orders of magnitude smaller than the usual level of
urban magnetic interference and noise. SQUID gradiometers and magnetically
shielded rooms (MSRs) are therefore commonly used to reduce the disturbances
and to record magnetic physiological signals. MSRs are very expensive and are
inconvenient for many patients due to their narrow dimensions. We have developed an
active magnetic shield with the aim of compensating for the urban magnetic
field and its first-order spatial field gradient to allow biomagnetic measurements
outside an MSR. Two separate feedback circuits measure the magnetic field and
the field gradient and feed two sets of compensation coils. We tested two field
gradient compensation configurations which made use of different gradiometer
designs and different separations between the reference and measurement sensors.
The two types of shield were found to achieve interference suppressions of 43
and 26 dB, respectively. We were able to measure a human magnetocardiogram
(MCG) signal in an open laboratory, using the less effective shielding configuration.}
}


%2005

@article{RevModPhys.77.783,
  title = {Feedback for physicists: A tutorial essay on control},
  author = {Bechhoefer, John},
  journal = {Rev. Mod. Phys.},
  volume = {77},
  issue = {3},
  pages = {783--836},
  numpages = {0},
  year = {2005},
  month = {Aug},
  publisher = {American Physical Society},
  doi = {10.1103/RevModPhys.77.783},
  url = {https://link.aps.org/doi/10.1103/RevModPhys.77.783}
}


@article{MCG_Review,
author = {Riccardo Fenici and Donatella Brisinda and Anna Maria Meloni},
title = {Clinical application of magnetocardiography},
journal = {Expert Review of Molecular Diagnostics},
volume = {5},
number = {3},
pages = {291-313},
year  = {2005},
publisher = {Taylor & Francis},
doi = {10.1586/14737159.5.3.291},
URL = {https://doi.org/10.1586/14737159.5.3.291},
eprint = {https://doi.org/10.1586/14737159.5.3.291}
,
    abstract = { Magnetocardiography is a noninvasive contactless method to measure the magnetic field generated by the same ionic currents that create the electrocardiogram. The time course of magnetocardiographic and electrocardiographic signals are similar. However, compared with surface potential recordings, multichannel magnetocardiographic mapping (MMCG) is a faster and contactless method for 3D imaging and localization of cardiac electrophysiologic phenomena with higher spatial and temporal resolution. For more than a decade, MMCG has been mostly confined to magnetically shielded rooms and considered to be at most an interesting matter for research activity. Nevertheless, an increasing number of papers have documented that magnetocardiography can also be useful to improve diagnostic accuracy. Most recently, the development of standardized instrumentations for unshielded MMCG, and its ease of use and reliability even in emergency rooms has triggered a new interest from clinicians for magnetocardiography, leading to several new installations of unshielded systems worldwide. In this review, clinical applications of magnetocardiography are summarized, focusing on major milestones, recent results of multicenter clinical trials and indicators of future developments. }
}


@article{MagneticFieldStabilization_shield,
title = "Magnetic field stabilization for magnetically shielded volumes by external field coils",
journal = "Nuclear Instruments and Methods in Physics Research Section A: Accelerators, Spectrometers, Detectors and Associated Equipment",
volume = "554",
number = "1",
pages = "527 - 539",
year = "2005",
issn = "0168-9002",
doi = "https://doi.org/10.1016/j.nima.2005.08.040",
url = "http://www.sciencedirect.com/science/article/pii/S0168900205016384",
author = "T. Bry\'s and S. Czekaj and M. Daum and P. Fierlinger and D. George and R. Henneck and M. Kasprzak and K. Kirch and M. Ku\'zniak and G. Kuehne and A. Pichlmaier and A. Siodmok and A. Szelc and L. Tanner and C. Assmann and S. Bechstein and D. Drung and Th. Schurig and C. Ciofi and B. Neri",
keywords = "Magnetic field stabilization, Magnetic noise, Magnetically shielded rooms, SQUID magnetometer",
abstract = "New results on an active stabilization system for improving the performance of a four-layer ferromagnetic shield are presented. The system is based on measuring the magnetic field outside (but close to) the shield by a fluxgate sensor. The output of this sensor is used to feed a current through an external coil system surrounding the shield, thus stabilizing the ambient external field in one direction at a predefined value. Here we report on the construction and the characterization of the system in the magnetic test facility at PSI with special emphasis on a potential future application in a measurement of the neutron electric dipole moment (nEDM). Because of the long integration times in the nEDM experiment (about 100s or more) only slow disturbances have to be corrected for. With stabilization, suppression factors around 200 have been observed for stationary, localized sources and for vehicles moving on a road at 10m distance. The ambient magnetic noise is reduced by a factor 10â€?0 for integration times of 100â€?000s."
}


%2006


@article{doi:10.1063/1.2173846,
author = {Botti,Laura  and Buffa,Roberto  and Bertoldi,Andrea  and Bassi,Davide  and Ricci,Leonardo },
title = {Noninvasive system for the simultaneous stabilization and control of magnetic field strength and gradient},
journal = {Review of Scientific Instruments},
volume = {77},
number = {3},
pages = {035103},
year = {2006},
doi = {10.1063/1.2173846},
URL = {https://doi.org/10.1063/1.2173846},
eprint = {https://doi.org/10.1063/1.2173846}
}


@ARTICLE{1580153,
author={ {Yun Li} and {Kiam Heong Ang} and G. C. Y. {Chong}},
journal={IEEE Control Systems Magazine},
title={Patents, software, and hardware for PID control: an overview and analysis of the current art},
year={2006},
volume={26},
number={1},
pages={42-54}
}


%2007
@article{doi:10.1063/1.2737357,
author = {Kornack,T. W.  and Smullin,S. J.  and Lee,S.-K.  and Romalis,M. V. },
title = {A low-noise ferrite magnetic shield},
journal = {Applied Physics Letters},
volume = {90},
number = {22},
pages = {223501},
year = {2007},
doi = {10.1063/1.2737357},
URL = {https://doi.org/10.1063/1.2737357},
eprint = {https://doi.org/10.1063/1.2737357}
}


@article{doi:10.1063/1.2472600,
author = {Dedman,C. J.  and Dall,R. G.  and Byron,L. J.  and Truscott,A. G. },
title = {Active cancellation of stray magnetic fields in a Bose-Einstein condensation experiment},
journal = {Review of Scientific Instruments},
volume = {78},
number = {2},
pages = {024703},
year = {2007},
doi = {10.1063/1.2472600},
URL = {https://doi.org/10.1063/1.2472600},
eprint = {https://doi.org/10.1063/1.2472600}
}


%2008


%2009


%2010
@ARTICLE{5282506,
author={G. O. {Forte} and G. {Farrher} and L. R. {Canali} and E. {Anoardo}},
journal={IEEE Transactions on Control Systems Technology},
title={Automatic Shielding-Shimming Magnetic Field Compensator for Excluded Volume Applications},
year={2010},
volume={18},
number={4},
pages={976-983}}


@article{doi:10.1063/1.3482154,
author = {Seki,Yusuke  and Kandori,Akihiko  and Ogata,Kuniomi  and Miyashita,Tsuyoshi  and Kumagai,Yukio  and Ohnuma,Mitsuru  and Konaka,Kuni  and Naritomi,Hiroaki },
title = {Note: Unshielded bilateral magnetoencephalography system using two-dimensional gradiometers},
journal = {Review of Scientific Instruments},
volume = {81},
number = {9},
pages = {096103},
year = {2010},
doi = {10.1063/1.3482154},
URL = {https://doi.org/10.1063/1.3482154},
eprint = {https://doi.org/10.1063/1.3482154}
}


%2011


@article{doi:10.1063/1.3560920,
author = {Corsini,Eric  and Acosta,Victor  and Baddour,Nicolas  and Higbie,James  and Lester,Brian  and Licht,Paul  and Patton,Brian  and Prouty,Mark  and Budker,Dmitry },
title = {Search for plant biomagnetism with a sensitive atomic magnetometer},
journal = {Journal of Applied Physics},
volume = {109},
number = {7},
pages = {074701},
year = {2011},
doi = {10.1063/1.3560920},
URL = {https://doi.org/10.1063/1.3560920},
eprint = {https://doi.org/10.1063/1.3560920}
}


%ÎÈµçÁ÷Ô´£¬²»¹ý²»ÊÇÓÃ´ÅÁ¦ÒÇ×öµÄ¡£Ìáµ½ÏßÈ¦´Å³¡ÔëÉù±È½ÏÑÏÖØ
@article{EDM2011,
	doi = {10.1088/1742-6596/312/10/102005},
	url = {https://doi.org/10.1088%2F1742-6596%2F312%2F10%2F102005},
	year = {2011},
	month = {sep},
	publisher = {{IOP} Publishing},
	volume = {312},
	number = {10},
	pages = {102005},
	author = {Takeshi Furukawa and Takeshi Inoue and Tsubasa Nanao and Akihiro Yoshimi and Masato Tsuchiya and Hironori Hayashi and Makoto Uchida and Koichiro Asahi},
	title = {Magnetic Field Stabilization for129Xe {EDM} Search Experiment},
	journal = {Journal of Physics: Conference Series},
	abstract = {Magnetic field stabilization is a crucial condition parameter for many kinds of ultra-high precision measurements such as a search for an electric dipole moment (EDM). The instability of magnetic field strength often arises from the drift of current flow in a solenoid coil to generate the magnetic field. For our EDM search experiment with maser oscillating diamagnetic 129Xe atoms, we have developed a new stabilized current source based on a feedback system which is devised to correct the amount of current flow measured precisely with high-precision digital multimeter and standard resistor. Using this new current source, we have successfully reduced the drifts of coil current by at least a factor of 100 compared to commercially available current sources.}
}


@article{BaltagCostandache-54257,
   author = {Baltag, O. and Costandache, D. and Rau, M. and Iftemie, A. and Rau, I.},
   title = {Dynamic shielding of the magnetic fields},
   journal = {Advances In Electrical And Computer Engineering},
   volume = {10},
   number = {4},
   pages = {135-142},
   abstract = {The paper presents a comparative study of the methods used to control and compensate the direct and alternative magnetic fields. Two frequently used methods in the electromagnetic compatibility of the complex biomagnetism installations were analyzed. The two methods refer to the use of inductive magnetic field sensors (only for alternative fields) and of fluxgate magnetometers as active transducers which measures both the direct and alternative components of the magnetic field. The applications of the dynamic control of the magnetic field are: control of the magnetic field of the military ships, control of parasite magnetic field produced by power transformers and the electrical networks, protection of the mass spectrometers, electronic microscopes, SQUID and optical pumping magnetometers for applications in biomagnetism.},
   keywords = {active shielding
biomagnetics
dynamic shielding
magnetic field
magnetic shielding
LOW-FREQUENCY
PERFORMANCE
COMPENSATION
ROOM},
   ISSN = {1582-7445},
   year = {2010},
   type = {Journal Article}
}


@article{doi:10.1063/1.3441980,
author = {Belfi,J.  and Bevilacqua,G.  and Biancalana,V.  and Cecchi,R.  and Dancheva,Y.  and Moi,L. },
title = {Stray magnetic field compensation with a scalar atomic magnetometer},
journal = {Review of Scientific Instruments},
volume = {81},
number = {6},
pages = {065103},
year = {2010},
doi = {10.1063/1.3441980},
URL = {https://doi.org/10.1063/1.3441980},
eprint = {https://doi.org/10.1063/1.3441980}
}


%2012
@article{UnshieldMEG_SQUID2012,
author = {Yusuke Seki and Tsuyoshi Miyashita and Akihiko Kandori and Atsushi Maki and Hideaki Koizumi},
title = {{Simultaneous measurement of neuronal activity and cortical hemodynamics by unshielded magnetoencephalography and near-infrared spectroscopy}},
volume = {17},
journal = {Journal of Biomedical Optics},
number = {10},
publisher = {SPIE},
pages = {1 -- 6},
year = {2012},
doi = {10.1117/1.JBO.17.10.107001},
URL = {https://doi.org/10.1117/1.JBO.17.10.107001}
}


%2013

@article{GNOME2013,
author = {Pustelny, Szymon and Jackson Kimball, Derek F. and Pankow, Chris and Ledbetter, Micah P. and Wlodarczyk, Przemyslaw and Wcislo, Piotr and Pospelov, Maxim and Smith, Joshua R. and Read, Jocelyn and Gawlik, Wojciech and Budker, Dmitry},
title = {The Global Network of Optical Magnetometers for Exotic physics (GNOME): A novel scheme to search for physics beyond the Standard Model},
journal = {Annalen der Physik},
volume = {525},
number = {8-9},
pages = {659-670},
doi = {10.1002/andp.201300061},
url = {https://onlinelibrary.wiley.com/doi/abs/10.1002/andp.201300061},
eprint = {https://onlinelibrary.wiley.com/doi/pdf/10.1002/andp.201300061},
abstract = {A novel experimental scheme enabling the investigation of transient exotic spin couplings is discussed. The scheme is based on synchronous measurements of optical-magnetometer signals from several devices operating in magnetically shielded environments in distant locations (â‰?100 km). Although signatures of such exotic couplings may be present in the signal from a single magnetometer, it would be challenging to distinguish them from noise. By analyzing the correlation between signals from multiple, geographically separated magnetometers, it is not only possible to identify the exotic transient but also to investigate its nature. The ability of the network to probe presently unconstrained physics beyond the Standard Model is examined by considering the spin coupling to stable topological defects (e.g., domain walls) of axion-like fields. In the spirit of this research, a brief (âˆ? hours) demonstration experiment involving two magnetometers located in KrakÃ³w and Berkeley (âˆ?000 km separation) is presented and discussion of the data-analysis approaches that may allow identification of transient signals is provided. The prospects of the network are outlined in the last part of the paper.},
year = {2013}
}


%2014


@article{doi:10.1063/1.4894158,
author = {Afach,S.  and Bison,G.  and Bodek,K.  and Burri,F.  and Chowdhuri,Z.  and Daum,M.  and Fertl,M.  and Franke,B.  and Grujic,Z.  and H\'elaine,V.  and Henneck,R.  and Kasprzak,M.  and Kirch,K.  and Koch,H.-C.  and Kozela,A.  and Krempel,J.  and Lauss,B.  and Lefort,T.  and Lemi\`ere,Y.  and Meier,M.  and Naviliat-Cuncic,O.  and Piegsa,F. M.  and Pignol,G.  and Plonka-Spehr,C.  and Prashanth,P. N.  and Qu\'em\'ener,G.  and Rebreyend,D.  and Roccia,S.  and Schmidt-Wellenburg,P.  and Schnabel,A.  and Severijns,N.  and Voigt,J.  and Weis,A.  and Wyszynski,G.  and Zejma,J.  and Zenner,J.  and Zsigmond,G. },
title = {Dynamic stabilization of the magnetic field surrounding the neutron electric dipole moment spectrometer at the Paul Scherrer Institute},
journal = {Journal of Applied Physics},
volume = {116},
number = {8},
pages = {084510},
year = {2014},
doi = {10.1063/1.4894158},
URL = {https://doi.org/10.1063/1.4894158},
eprint = {https://doi.org/10.1063/1.4894158}
}


@article{MSR2014,
author = {Altarev,I.  and Babcock,E.  and Beck,D.  and Burghoff,M.  and Chesnevskaya,S.  and Chupp,T.  and Degenkolb,S.  and Fan,I.  and Fierlinger,P.  and Frei,A.  and Gutsmiedl,E.  and Knappe-Gr\"uneberg,S.  and Kuchler,F.  and Lauer,T.  and Link,P.  and Lins,T.  and Marino,M.  and McAndrew,J.  and Niessen,B.  and Paul,S.  and Petzoldt,G.  and Schl\"apfer,U.  and Schnabel,A.  and Sharma,S.  and Singh,J.  and Stoepler,R.  and Stuiber,S.  and Sturm,M.  and Taubenheim,B.  and Trahms,L.  and Voigt,J.  and Zechlau,T. },
title = {A magnetically shielded room with ultra low residual field and gradient},
journal = {Review of Scientific Instruments},
volume = {85},
number = {7},
pages = {075106},
year = {2014},
doi = {10.1063/1.4886146},
URL = {https://doi.org/10.1063/1.4886146},
eprint = {https://doi.org/10.1063/1.4886146}
}


%2015


@article{MATEOS2015147,
title = "Noise characterization of an atomic magnetometer at sub-millihertz frequencies",
journal = "Sensors and Actuators A: Physical",
volume = "224",
pages = "147 - 155",
year = "2015",
issn = "0924-4247",
doi = "https://doi.org/10.1016/j.sna.2015.01.029",
url = "http://www.sciencedirect.com/science/article/pii/S0924424715000382",
author = "I. Mateos and B. Patton and E. Zhivun and D. Budker and D. Wurm and J. Ramos-Castro",
keywords = "eLISA, LISA Pathfinder, Atomic magnetometer, Low-frequency noise",
abstract = "Noise measurements have been carried out in the LISA bandwidth (0.1¨C100mHz) to characterize an all-optical atomic magnetometer based on nonlinear magneto-optical rotation. This was done in order to assess if the technology can be used for space missions with demanding low-frequency requirements like the LISA concept. Magnetometry for low-frequency applications is usually limited by 1/f noise and thermal drifts, which become the dominant contributions at sub-millihertz frequencies. Magnetic field measurements with atomic magnetometers are not immune to low-frequency fluctuations and significant excess noise may arise due to external elements, such as temperature fluctuations or intrinsic noise in the electronics. In addition, low-frequency drifts in the applied magnetic field have been identified in order to distinguish their noise contribution from that of the sensor. We have found the technology suitable for LISA in terms of sensitivity, although further work must be done to characterize the low-frequency noise in a miniaturized setup suitable for space missions."
}


@article{MSR2015,
author = {Altarev,I.  and Bales,M.  and Beck,D. H.  and Chupp,T.  and Fierlinger,K.  and Fierlinger,P.  and Kuchler,F.  and Lins,T.  and Marino,M. G.  and Niessen,B.  and Petzoldt,G.  and Schl\"apfer,U.  and Schnabel,A.  and Singh,J. T.  and Stoepler,R.  and Stuiber,S.  and Sturm,M.  and Taubenheim,B.  and Voigt,J. },
title = {A large-scale magnetic shield with $10^6$ damping at millihertz frequencies},
journal = {Journal of Applied Physics},
volume = {117},
number = {18},
pages = {183903},
year = {2015},
doi = {10.1063/1.4919366},
URL = {https://doi.org/10.1063/1.4919366},
eprint = {https://doi.org/10.1063/1.4919366}
}


%2016
@article{BEVILACQUA201665,
title = "Microtesla NMR J-coupling spectroscopy with an unshielded atomic magnetometer",
journal = "Journal of Magnetic Resonance",
volume = "263",
pages = "65 - 70",
year = "2016",
issn = "1090-7807",
doi = "https://doi.org/10.1016/j.jmr.2015.12.018",
url = "http://www.sciencedirect.com/science/article/pii/S1090780715003195",
author = "Giuseppe Bevilacqua and Valerio Biancalana and Andrei Ben-Amar Baranga and Yordanka Dancheva and Claudio Rossi",
keywords = "Ultra low field NMR, Atomic magnetometry, Remote detection, -coupling, Differential measurement, Trimethyl-phosphate",
abstract = "We present experimental data and theoretical interpretation of NMR spectra of remotely magnetized samples, detected in an unshielded environment by means of a differential atomic magnetometer. The measurements are performed in an ultra-low-field at an intermediate regime, where the J-coupling and the Zeeman energies have comparable values and produce rather complex line sets, which are satisfactorily interpreted."
}


%2017


@article{Derek2017,
  title = {Constraints on long-range spin-gravity and monopole-dipole couplings of the proton},
  author = {Jackson Kimball, Derek F. and Dudley, Jordan and Li, Yan and Patel, Dilan and Valdez, Julian},
  journal = {Phys. Rev. D},
  volume = {96},
  issue = {7},
  pages = {075004},
  numpages = {10},
  year = {2017},
  month = {Oct},
  publisher = {American Physical Society},
  doi = {10.1103/PhysRevD.96.075004},
  url = {https://link.aps.org/doi/10.1103/PhysRevD.96.075004}
}

%2018
@INPROCEEDINGS{FR_of_CloseLoop,
author={R. {Zhang} and B. {Pang} and W. {Li} and Y. {Yang} and J. {Chen} and X. {Peng} and H. {Guo}},
booktitle={2018 IEEE International Frequency Control Symposium (IFCS)},
title={Frequency response of a close-loop Bell-Bloom magnetometer},
year={2018},
volume={},
number={},
pages={1-3},
keywords={amplifiers;frequency response;low-pass filters;magnetometers;frequency response;close-loop Bell-Bloom magnetometer;feedback parameters;close-loop bandwidth;low pass filter bandwidth;open-loop bandwidth;lock-in amplifier;Magnetometers;Bandwidth;Magnetic separation;Frequency response;Atomic measurements;Transfer functions;frequency response;close loop;Bell-Bloom magnetometer},
doi={10.1109/FCS.2018.8597470},
ISSN={1075-6787},
month={May},}


@ARTICLE{ActiveShieldMCG,
author={F. {Shanehsazzadeh} and M. {Fardmanesh}},
journal={IEEE Transactions on Applied Superconductivity},
title={Low Noise Active Shield for SQUID-Based Magnetocardiography Systems},
year={2018},
volume={28},
number={4},
pages={1-5},
keywords={biomedical equipment;closed loop systems;feedback;high-temperature superconductors;magnetic shielding;magnetocardiography;SQUID magnetometers;SQUIDs;superconducting coils;shielding performance;bi-stage magnetic shield;active compensation;optimal feedback control system;designed shielding system;disturbing magnetic signals;low noise active shield;magnetocardiography system;low-cost active magnetic shield system;single channel SQUID;liquid nitrogen temperature;passive magnetic shield;coils;two-stage magnetic shielding system;sensor part;high-Tc rf-SQUID magnetometers;earth magnetic field;active shield setup;correlated proportional-integral-derivative closed loop systems;size 10.0 cm;Coils;SQUIDs;Magnetic noise;Magnetic fields;Magnetic shielding;Superconducting magnets;Magnetic field measurement;Active shield;gradiometric configuration;magnetocardiography;SUQIDs},
doi={10.1109/TASC.2017.2784683},
ISSN={2378-7074},
month={June},}


@article{NatureMEG2018,
  title={Moving magnetoencephalography towards real-world applications with a wearable system},
  author={Boto, Elena and Holmes, Niall and Leggett, James and Roberts, Gillian and Shah, Vishal and Meyer, Sofie S and Mu{\~n}oz, Leonardo Duque and Mullinger, Karen J and Tierney, Tim M and Bestmann, Sven and others},
  journal={Nature},
  volume={555},
  number={7698},
  pages={657--661},
  year={2018},
  publisher={Nature Publishing Group}
}


%2019


@book{keviczky2019control,
  title={Control engineering},
  author={Keviczky, L{\'a}szl{\'o} and Bars, Ruth and Hetth{\'e}ssy, Jen{\H{o}} and B{\'a}ny{\'a}sz, Csilla},
  year={2019},
  publisher={Springer Singapore}
}

@incollection{keviczky2019design,
  title={Design of conventional regulators},
  author={Keviczky, L{\'a}szl{\'o} and Bars, Ruth and Hetth{\'e}ssy, Jen{\H{o}} and B{\'a}ny{\'a}sz, Csilla},
  booktitle={Control engineering},
  pages={277--324},
  year={2019},
  publisher={Springer Singapore}
}

@incollection{keviczky2019proofs,
  title={Proofs and derivations (by chapters)},
  author={Keviczky, L{\'a}szl{\'o} and Bars, Ruth and Hetth{\'e}ssy, Jen{\H{o}} and B{\'a}ny{\'a}sz, Csilla},
  booktitle={Control engineering},
  pages={37--126},
  year={2019},
  publisher={Springer Singapore}
}


@incollection{keviczky2019description,
  title={Description of continuous linear systems in the time, operator and frequency domain},
  author={Keviczky, L{\'a}szl{\'o} and Bars, Ruth and Hetth{\'e}ssy, Jen{\H{o}} and B{\'a}ny{\'a}sz, Csilla},
  booktitle={Control engineering},
  pages={37--126},
  year={2019},
  publisher={Springer Singapore}
}

@incollection{keviczky2019stability,
  title={Stability of linear control systems},
  author={Keviczky, L{\'a}szl{\'o} and Bars, Ruth and Hetth{\'e}ssy, Jen{\H{o}} and B{\'a}ny{\'a}sz, Csilla},
  booktitle={Control engineering},
  pages={197--239},
  year={2019},
  publisher={Springer Singapore}
}

@book{bacciotti2019stability,
  title={Stability and control of linear systems},
  author={Bacciotti, Andrea},
  year={2019},
  publisher={Springer, Cham}
}

@book{de2019introduction,
  title={Introduction to human neuroimaging},
  author={de Beeck, Hans Op and Nakatani, Chie},
  year={2019},
  publisher={Cambridge University Press}
}

@Article{gi-8-129-2019,
AUTHOR = {Bowen, T. A. and Zhivun, E. and Wickenbrock, A. and Dumont, V. and Bale, S. D. and Pankow, C. and Dobler, G. and Wurtele, J. S. and Budker, D.},
TITLE = {A network of magnetometers for multi-scale urban science and informatics},
JOURNAL = {Geoscientific Instrumentation, Methods and Data Systems},
VOLUME = {8},
YEAR = {2019},
NUMBER = {1},
PAGES = {129--138},
URL = {https://www.geosci-instrum-method-data-syst.net/8/129/2019/},
DOI = {10.5194/gi-8-129-2019}
}


@article{SelfAdaptive,
  title = {Self-Adaptive Loop for External-Disturbance Reduction in a Differential Measurement Setup},
  author = {Bevilacqua, Giuseppe and Biancalana, Valerio and Dancheva, Yordanka and Vigilante, Antonio},
  journal = {Phys. Rev. Applied},
  volume = {11},
  issue = {1},
  pages = {014029},
  numpages = {8},
  year = {2019},
  month = {Jan},
  publisher = {American Physical Society},
  doi = {10.1103/PhysRevApplied.11.014029},
  url = {https://link.aps.org/doi/10.1103/PhysRevApplied.11.014029}
}


@INPROCEEDINGS{Sensor3D,
author={R. {Zhang} and B. {Pang} and Y. {Ding} and W. {Li} and J. {Chen} and X. {Peng} and H. {Guo}},
booktitle={2019 Joint Conference of the IEEE International Frequency Control Symposium and European Frequency and Time Forum (EFTF/IFC)},
title={3D-Printed Sensor for Unshielded Scalar Magnetometry Based on Nonlinear Magneto-Optical Rotation with Amplitude Modulated Light},
year={2019},
volume={},
number={},
pages={1-3},
keywords={amplitude modulation;light polarisation;magnetometers;magneto-optical effects;magneto-optical modulation;nonlinear optics;optical rotation;optical sensors;optical testing;photodetectors;three-dimensional printing;unshielded scalar magnetometry;nonlinear magneto-optical rotation;amplitude modulated light;scalar atomic magnetometer;power spectral density;unshielded environment;3D-printed sensor;Magnetometers;Magnetic resonance;Magnetic field measurement;Laser beams;Atom optics;Optical sensors;Magnetic sensors;3D-printing;atomic magnetometer;sensor},
doi={10.1109/FCS.2019.8856049},
ISSN={1075-6787},
month={April}
}


@article{TengWuPRL2019,
  title = {Search for Axionlike Dark Matter with a Liquid-State Nuclear Spin Comagnetometer},
  author = {Wu, Teng and Blanchard, John W. and Centers, Gary P. and Figueroa, Nataniel L. and Garcon, Antoine and Graham, Peter W. and Kimball, Derek F. Jackson and Rajendran, Surjeet and Stadnik, Yevgeny V. and Sushkov, Alexander O. and Wickenbrock, Arne and Budker, Dmitry},
  journal = {Phys. Rev. Lett.},
  volume = {122},
  issue = {19},
  pages = {191302},
  numpages = {6},
  year = {2019},
  month = {May},
  publisher = {American Physical Society},
  doi = {10.1103/PhysRevLett.122.191302},
  url = {https://link.aps.org/doi/10.1103/PhysRevLett.122.191302}
}


@article{TengWuGradiometer,
  title = {Magnetic Gradiometer for the Detection of Zero- to Ultralow-Field Nuclear Magnetic Resonance},
  author = {Jiang, Min and Frutos, Rom\'an Picazo and Wu, Teng and Blanchard, John W. and Peng, Xinhua and Budker, Dmitry},
  journal = {Phys. Rev. Applied},
  volume = {11},
  issue = {2},
  pages = {024005},
  numpages = {8},
  year = {2019},
  month = {Feb},
  publisher = {American Physical Society},
  doi = {10.1103/PhysRevApplied.11.024005},
  url = {https://link.aps.org/doi/10.1103/PhysRevApplied.11.024005}
}


@article{EDM2019,
  title = {New Limit on the Permanent Electric Dipole Moment of $^{129}\mathrm{Xe}$ Using $^{3}\mathrm{He}$ Comagnetometry and SQUID Detection},
  author = {Sachdeva, N. and Fan, I. and Babcock, E. and Burghoff, M. and Chupp, T. E. and Degenkolb, S. and Fierlinger, P. and Haude, S. and Kraegeloh, E. and Kilian, W. and Knappe-Gr\"uneberg, S. and Kuchler, F. and Liu, T. and Marino, M. and Meinel, J. and Rolfs, K. and Salhi, Z. and Schnabel, A. and Singh, J. T. and Stuiber, S. and Terrano, W. A. and Trahms, L. and Voigt, J.},
  journal = {Phys. Rev. Lett.},
  volume = {123},
  issue = {14},
  pages = {143003},
  numpages = {6},
  year = {2019},
  month = {Oct},
  publisher = {American Physical Society},
  doi = {10.1103/PhysRevLett.123.143003},
  url = {https://link.aps.org/doi/10.1103/PhysRevLett.123.143003}
}


%2020

%ËµÁË´ÅÆÁ±Î¹ó
@article{UnshieldMCG2020,
title = "A feasibility study to measure magnetocardiography (MCG) in unshielded environment using first order gradiometer",
journal = "Biomedical Signal Processing and Control",
volume = "55",
pages = "101664",
year = "2020",
issn = "1746-8094",
doi = "https://doi.org/10.1016/j.bspc.2019.101664",
url = "http://www.sciencedirect.com/science/article/pii/S1746809419302459",
author = "Pragyna parimita Swain and S. Sengottuvel and Rajesh Patel and Awadhesh Mani and K. Gireesan",
keywords = "EEMD, First order gradiometer, Unshielded MCG",
abstract = "Measurement of weak magnetic fields generated by the electrical activity of the heart is known as magnetocardiogram (MCG). MCG is usually measured using highly sensitive Superconducting Quantum Interference Devices (SQUIDs) inside a Magnetically Shielded Room (MSR). Since MCG signals have a relatively higher amplitude, researchers have attempted to measure MCG in poorly shielded or even in unshielded environments using higher order gradiometers to cancel excess noise. However, they also attenuate signals of interest, especially, those originating from deeper sources. Here, we report a feasibility study to examine the suitability of use of First Order Gradiometers (FOG) to measure MCG in a totally unshielded environment. Usually, conventional noise reduction methods involve averaging of a large number of cardiac cycles aligned by R-peak time instants derived from a simultaneously recorded electrocardiogram (ECG). In addition to this, here we employ a novel noise reduction approach based on Ensemble Empirical Mode Decomposition (EEMD) technique to manage the fall in Signal to Noise Ratio (SNR) in unshielded environment. The study demonstrated an improvement in SNR of about 18â€¯dB in unshielded setup measured using a four channel low TC-DC SQUID system when tested on eight healthy subjects and one subject with a known cardiac dysfunction. MCG traces were measured across different locations on the thorax and the spatial distribution of cardiac magnetic field is visualized using magnetic field maps. The resulting data have been critically evaluated and compared with those derived from MCG measurements made inside the MSR and encourages its clinical utility."
}


@article{Wide-bandwidthOPM,
  title = {Wide-bandwidth atomic magnetometry via instantaneous-phase retrieval},
  author = {Wilson, Nathanial and Perrella, Christopher and Anderson, Russell and Luiten, Andr\'e and Light, Philip},
  journal = {Phys. Rev. Research},
  volume = {2},
  issue = {1},
  pages = {013213},
  numpages = {9},
  year = {2020},
  month = {Feb},
  publisher = {American Physical Society},
  doi = {10.1103/PhysRevResearch.2.013213},
  url = {https://link.aps.org/doi/10.1103/PhysRevResearch.2.013213}
}


@misc{RomalisUnshieldMEG,
    title={Total-field atomic gradiometer for unshielded portable magnetoencephalography},
    author={M. E. Limes and E. L. Foley and T. W. Kornack and S. Caliga and S. McBride and A. Braun and W. Lee and V. G. Lucivero and M. V. Romalis},
    year={2020},
    eprint={2001.03534},
    archivePrefix={arXiv},
    primaryClass={physics.med-ph}
}


@article{UnshieldedMEG,
  title = {Recording brain activities in unshielded 1 Earth¡¯s field with optically pumped atomic magnetometers},
  author = {Zhang, R. and Xiao, W and Ding, Y. D. and Feng, Y. L. and Peng, X and Shen, L and Sun, C. X. and Wu, T and Wu, Y. L. and Yang, Y. C.
and Zheng, Z. Y. and Zhang, X. Z. and Chen, J. B. and Guo, H},
  year = {2020},
}
